# Supplementary material for: The TriMet_DB: A Manually Curated Database of the Metabolic Proteins of Triticum aestivum
Source: Nutrients. 2022 Dec 18;14(24):5377. doi: 10.3390/nu14245377 (PMC9781733; doi:10.3390/nu14245377)
Supplement: Supplementary file 1 [file nutrients-14-05377-s001.zip › Supplementary Materials.xlsx]

## Sheet: Table S1
Table S1: In the development of the TriMet_DB we used two lists of metabolic proteins, as starting point: i) the 335 reviewed entries present in the Swiss-Prot database, called “query sequences”, and ii) the 484 proteins (here named “homologue query sequences”) of the phylogenetically closest species to T. aestivum, which were identified, by a shotgun approach, in the recent work by Di Francesco …
Acc. Number	Description	Organism	Gene Code	Status	Pfam	Allergen Name	Last Update in Uniprot	Collected entries
P12810	16.9 kDa class I heat shock protein 1	Triticum aestivum	hsp16.9A	Complete	HSP20		Last sequence update: 1989	A0A3B6U332
								A0A3B6GLT2
								A0A077RPI9
								A0A1D5WW00
								A0A3B6E9I7
								A0A3B6GKK4
								A0A3B6FEX0
								A0A3B6U437
								A0A341STC6
								I6QF63
								A0A3B6EAD9
								A0A077RA97
								A0A3B6GME7
								A0A3B6GPK1
								A0A3B6LNL0
Q41560	16.9 kDa class I heat shock protein 2	Triticum aestivum	hsp16.9B	Complete	HSP20		Last sequence update: 1996	See the collected entris of P12810
Q00445	Small heat shock protein, chloroplastic (Heat shock protein 26.6)	Triticum aestivum	HSP21	Complete	HSP20		Last sequence update: 1992	Q9SBB7
								A0A3B6HQY4
								A0A3B6HNY3
								Q9ZSR6
A0A077RWR2	SHSP domain-containing protein	Triticum aestivum	TRAES_3BF066700050CFD_c1	Complete	HSP20		Last sequence update: 2014	Q94KM0
								A0A3B6GRX8
								A0A3B6SLN9
								A0A3B6JJG2
								A0A077RQG8
								A0A3B6EFU3
								A0A3B6GML1
								A0A077RQC1
								A0A3B6EE08
								A0A3B6JIZ5
								A0A077RX64
								W5CVF8
								A0A3B6GNZ4
								A0A077RQH1
								A0A3B6GRY2
								A0A1D5WXA1
								A0A3B6ED29
								A0A077RTE3
								A0A3B6FI18
								A0A3B6GSJ9
A0A3B6IQX6	SHSP domain-containing protein	Triticum aestivum	Hsp26	Complete	HSP20		Last sequence update: 2018	A0A3B6JLS5
								A0A3B6HU35
								A0A3B6JJX4
								A0A3B6ISJ9
								A0A3B6JKI7
								A0A3B6HQA5
								A0A3B6JLR9
								A0A3B6HPS5
								A0A3B6JJW4
								A0A3B6HU40
								A0A3B6HQA9
								A0A3B6HRT7
								A0A3B6JIY2
								A0A3B6ISJ2
Q6W8Q2	1-Cys peroxiredoxin PER1	Triticum aestivum	PER1	Complete	AhpC-TSA, 1-cysPrx_C	Tri a 32 -Tri a 32.0101	Last sequence update: 2004	A0A3B6DBZ8
								D0PRB4
P80602	2-Cys peroxiredoxin BAS1, chloroplastic	Triticum aestivum	TSA	Fragment	AhpC-TSA, 1-cysPrx_C		Last sequence update: 1997	A0A3B6B0I4
								A0A0C4BJ55
								A0A3B6C702
								A0A3B6DER7
Q5S1S6	Peroxiredoxin Q, chloroplastic (EC 1.11.1.24) (Thioredoxin peroxidase) (Thioredoxin-dependent peroxiredoxin Q)	Triticum aestivum	PRX1	Complete	AhpC-TSA		Last sequence update: 2004	A0A3B6REX7
								A0A3B6TFA3
								A0A3B6S9L6
								A0A3B6SD53
W5EP13	2-carboxy-D-arabinitol-1-phosphatase (EC 3.1.3.63)	Triticum aestivum	TRITD_4Bv1G058420	Complete	His_Phos_1		Last sequence update: 2014	A0A3B6IPI3*
								A0A3B6HXU9*
								A0A3B6HTW9
								A0A3B6HVI3*
								A0A3B6JFJ7
Q95H53	30S ribosomal protein S11, chloroplastic	Triticum aestivum	rps11	Complete	Ribosomal_S11		Last sequence update: 2003	A0A341ZE31
								A0A3B6FJF0
								A0A3B6ENC7
								A0A3B6RD58
								A0A3B6NPQ5
								A0A3B6JDL0
A0A0C4BIW4	Genome assembly, chromosome: II	Triticum aestivum	CAMPLR22A2D_LOCUS2947	Complete	Ribosomal_S11		Last sequence update: 2015	A0A3B6SS17*
								A0A0C4BK54*
								A0A3B6PIY7*
P24066	30S ribosomal protein S12, chloroplastic	Triticum aestivum	rps12-A	Complete	Ribosom_S12_S23		Last sequence update: 2001	NO SEQUENCES
P60098	Ribosomal protein S12, mitochondrial	Triticum aestivum	RPS12	Complete	Ribosom_S12_S23		Last sequence update: 2003	Q332N1
								A0A3B6PRZ6*
								A0A3B6DPJ3*
								A0A3B6JJZ0*
								A0A3B6RN40*
								A0A3B6JMU7*
								A0A3B6KBK2*
								A0A3B6SPV4*
								A0A3B6JJ58*
								A0A3B6RN42*
								A0A3B6JHW4*
								A0A3B5XXH2*
								A0A3B5XY30*
								A0A3B5XYP4*
								A0A3B5YV64*
								A0A077RRI5*
Q95H62	30S ribosomal protein S14, chloroplastic	Triticum aestivum	rps14	Complete	Ribosomal_S14		Last sequence update: 2001	NO SEQUENCES
Q5I7K3	40S ribosomal protein S29	Triticum aestivum	RPS29	Complete	Ribosomal_S14		Last sequence update: 2005	A0A3B6LU46*
								A0A1D5ZKM9*
P69661	30S ribosomal protein S15, chloroplastic	Triticum aestivum	rps15-A	Complete	Ribosomal_S15		Last sequence update: 2005	A0A3B6U940
								A0A3B6UCY8
								A0A3B6U929
								A0A3B6H200
								A0A3B6MZJ4
								A0A3B6DL39
								A0A3B6MVU4
								A0A3B6FJG6
								A0A3B6ETJ6
								A0A341RD03
								A0A3B5Z4K5
								A0A3B5ZTA9*
								A0A3B6JJN2
								A0A3B6FNW6
								A0A3B6SFN5*
								A0A3B6HSS0*
								A0A3B6LNT4*
								A0A3B6RG30*
W5I035	Ribosomal_S13_N domain-containing protein	Triticum aestivum	Os08g0117200a	Complete	Ribosomal_S13_N; Ribosomal_S15		Last sequence update: 2014	NO SEQUENCES
Q95H63	30S ribosomal protein S16, chloroplastic	Triticum aestivum	rps16	Complete	Ribosomal_S16		Last sequence update: 2001	A0A3B6MJA9*
								A0A3B6AXI2*
								A0A3B6SFP0*
Q95H55	30S ribosomal protein S18, chloroplastic	Triticum aestivum	rps18	Complete	Ribosomal_S18		Last sequence update: 2001	A0A3B6A225
								A0A3B6GM04
								A0A3B6JDK7*
								A0A3B6MXK0
P60577	30S ribosomal protein S19, chloroplastic	Triticum aestivum	rps19-A	Complete	Ribosomal_S19		Last sequence update: 2007	A0A3B6ISX8
								A0A3B6HS10
								A0A3B6MQJ4
								A0A3B6AXZ0
								A0A3B6H221
								A0A3B6KQG7
								A0A3B6JRQ5*
								A0A3B6LQJ1
								A0A3B6C7L7*
								A0A3B6ENC2*
								A0A3B6KNK4*
								A0A3B6HUA4*
								A0A3B6RJI0*
								A0A341W0H4
								A0A3B5ZXD2
								A0A3B5ZT59
W5FWF5*	Uncharacterized protein	Triticum aestivum	RPS19Aa	Complete	Ribosomal_S19e		Last sequence update: 2014	A0A3B6LKZ9*
								A0A3B6KHQ4*
P17933	30S ribosomal protein S2, chloroplastic	Triticum aestivum	rps2	Complete	Ribosomal_S2		Last sequence update: 2001	A0A3B6SB36
								A0A3B6MZU7
								A0A3B6MJM0
								A0A3B6UC56
								A0A3B5ZUM4
								A0A3B6PGQ3
Q95H49	30S ribosomal protein S3, chloroplastic	Triticum aestivum	rps3	Complete	Ribosomal_S3_C		Last sequence update: 2001	A0A3B6DR32
								A0A3B6QDS3
								A0A3B6N165
								A0A3B6GPY0
								A0A3B6AXY6*
								A0A3B6RJI3*
Q95H61	30S ribosomal protein S4, chloroplastic	Triticum aestivum	rps4	Complete	N/A		Last sequence update: 2001	A0A3B6EF35
								A0A3B6PGW5
								A0A3B6MKM7
								A0A3B5ZSW8
								A0A3B6R762
								A0A3B6DMU7
P62733	30S ribosomal protein S7, chloroplastic	Triticum aestivum	rps7-A	Complete	Ribosomal_S7		Last sequence update: 2004	A0A3B6U4P2
								A0A3B6MZT7
								A0A3B6U9E5
								A0A3B6FN97
								A0A3B6QKW5
								A0A3B6NM95
								A0A3B6INF7
								A0A3B6HPI2
								A0A3B6C781
								A0A3B6UBU4
								A0A3B6HVT6
								A0A3B6IVV7*
								A0A3B6JJV1
								A0A341QTC7
								A0A341ZLR3
								A0A3B5XY38
								A0A077RNZ7
								A0A3B5ZUX8
								A0A3B5Z3J8
Q01902	Ribosomal protein S7, mitochondrial	Triticum aestivum	RPS7	Complete	Ribosomal_S7		Last sequence update: 1993	A0A3B6GVL6
								A0A3B6KFB4
								A0A3B6C6Z6
								A0A3B6FH19
								A0A3B6JG04
								A0A3B6C006
								A0A3B6SCN7
								A0A3B6TJV1
								A0A3B6PQI3
								A0A3B6JJQ7
								A0A3B6SM22
								A0A3B6IKW6
								A0A3B6MMY7
								A0A077RQY8
								A0A3B5ZXM3
								A0A3B6B1Y0
Q5I7K2	40S ribosomal protein S7	Triticum aestivum	RPS7b	Complete	Ribosomal_S7e		Last sequence update: 2005	A0A3B5XXA2
								A0A3B5YUU2
								A0A3B5ZRM3
Q95H52	30S ribosomal protein S8, chloroplastic	Triticum aestivum	rps8	Complete	Ribosomal_S8		Last sequence update: 2001	A0A3B5ZRC0
								A0A3B5YSQ4
								A0A3B6ESS3
								A0A3B6DBC8
								A0A3B6N390
								A0A3B6MS84
								A0A3B6RDQ9
								A0A3B6NQ00
								A0A3B6C5G7
								A0A3B6UBD2
								A0A3B6I5Q0
								A0A3B6CE75
								A0A3B6MYH4
Q1XIR9	4-hydroxy-7-methoxy-3-oxo-3,4-dihydro-2H-1,4-benzoxazin-2-yl glucoside beta-D-glucosidase 1a, chloroplastic (EC 3.2.1.182) (Beta-glucosidase 1a) (TaGlu1a) (EC 3.2.1.21)	Triticum aestivum	GLU1A	Complete	Glyco_hydro_1﻿		Last sequence update: 2006	A0A3B6CGV3*
								A0A3B6CGV4*
								A0A3B6CIZ7*
								A0A3B6UAA4
								A0A3B6LUC6*
								A0A3B6CGQ9*
								A0A3B6CGR8*
								A0A3B6CJ02*
								A0A3B6CGV0*
Q1XH05	4-hydroxy-7-methoxy-3-oxo-3,4-dihydro-2H-1,4-benzoxazin-2-yl glucoside beta-D-glucosidase 1b, chloroplastic (EC 3.2.1.182) (Beta-glucosidase 1b) (Taglu1b) (EC 3.2.1.21)	Triticum aestivum	GLU1B	Complete	Glyco_hydro_1﻿		Last sequence update: 2006	See the collected entris of Q1XIR9
Q1XH04	4-hydroxy-7-methoxy-3-oxo-3,4-dihydro-2H-1,4-benzoxazin-2-yl glucoside beta-D-glucosidase 1c, chloroplastic (EC 3.2.1.182) (Beta-glucosidase 1c) (Taglu1c) (EC 3.2.1.21)	Triticum aestivum	GLU1C	Complete	Glyco_hydro_1﻿		Last sequence update: 2006	See the collected entris of Q1XIR9
D5MTF8	4-hydroxy-7-methoxy-3-oxo-3,4-dihydro-2H-1,4-benzoxazin-2-yl glucoside beta-D-glucosidase 1d, chloroplastic (EC 3.2.1.182) (Beta-glucosidase 1d) (TaGlu1d) (EC 3.2.1.21)	Triticum aestivum	GLU1D	Complete	Glyco_hydro_1﻿		Last sequence update: 2010	See the collected entris of Q1XIR9
P24846	4-hydroxy-tetrahydrodipicolinate synthase 1, chloroplastic (HTPA synthase 1) (EC 4.3.3.7)	Triticum aestivum	TRITD_2Bv1G238580	Complete	DHDPS		Last sequence update: 1992	A0A3B6CEQ9
								A0A3B6DM78
								A0A3B6CER7
								A0A3B6DPN1
								A0A3B6B436
								A0A3B6B366
								W5C0J6
P24847	4-hydroxy-tetrahydrodipicolinate synthase 2, chloroplastic (HTPA synthase 2) (EC 4.3.3.7)	Triticum aestivum	CAMPLR22A2D_LOCUS3976	Complete	DHDPS		Last sequence update: 1992	See the collected entris of P24846
Q95H51	50S ribosomal protein L14, chloroplastic	Triticum aestivum	rpl14	Complete	Ribosomal_L14		Last sequence update: 2001	A0A3B6QE32
								A0A3B6EQV5
								A0A3B6GMR7
								A0A3B6U198
								A0A3B6MZS7
								A0A3B6N4D5
								A0A3B6DCK3
								A0A3B5ZV14
								A0A3B6SK18
								A0A3B6C7V9
								A0A3B6MT60
								A0A3B6NQI9
								A0A3B6NNA3
								A0A3B5Y7B1
Q95H50	50S ribosomal protein L16, chloroplastic	Triticum aestivum	rpl16	Complete	Ribosomal_L16		Last sequence update: 2001	A0A3B6DF59
								A0A3B6GKU9
								A0A3B6NNC8
								A0A3B6NQG4
								A0A3B5Y7U4
A0A3B6HUM3	Ribosomal_L16 domain-containing protein	Triticum aestivum	TRITD_4Av1G158750	Complete	Ribosomal_L16		Last sequence update: 2018	A0A0C4BIR6
								A0A3B6IM17
								A0A3B6JGE5
A0A0C4BIR6	Ribosomal_L16 domain-containing protein	Triticum aestivum	SG12a	Complete	Ribosomal_L16		Last sequence update: 2015	See the collected entris of A0A3B6HUM3
P11534	50S ribosomal protein L2, chloroplastic	Triticum aestivum	rpl2-A	Complete	Ribosomal_L2, Ribosomal_L2_C		Last sequence update: 2001	NO SEQUENCES
Q95H54	50S ribosomal protein L20, chloroplastic	Triticum aestivum	rpl20	Complete	Ribosomal_L20		Last sequence update: 2007	A0A3B6UD00
								A0A3B6C9L1
								A0A3B6GMM2
								A0A3B6MYH0
								A0A3B6FN92
								A0A3B6DDQ0
Q95H48	50S ribosomal protein L22, chloroplastic	Triticum aestivum	rpl22	Complete	Ribosomal_L22		Last sequence update: 2001	A0A3B6TE09
								A0A3B6ENV8
								A0A3B6U5K0
								A0A3B6MWX5
								A0A3B6MRX6
								A0A3B6KPA2
								A0A3B6N097
								A0A3B6FK24
								A0A3B6LM29
								A0A3B6NPX4
								A0A3B6AWM3
								A0A3B6CAE6
W5FSM8*	Uncharacterized protein	Triticum aestivum	RPL17c	Complete	Ribosomal_L22		Last sequence update: 2014	A0A3B6KFH9*
								W5HTZ1*
								A0A3B6REV0*
W5HTZ1	Uncharacterized protein	Triticum aestivum	RPL17c	Complete	Ribosomal_L22		Last sequence update: 2014	See the collected entris of W5FSM8
P69667	50S ribosomal protein L23, chloroplastic	Triticum aestivum	rpl23-A	Complete	Ribosomal_L23		Last sequence update: 2005	S4Z3I9
								A0A3B6TEL0
								A0A3B6AX60
								A0A3B6MW81
								A0A3B6DBR7
								A0A3B6UBM1
								A0A3B6I1X7
								A0A3B6C7V2
								A0A3B6SP55
								A0A3B6UAY7
								A0A3B6KPA5
Q95H45	50S ribosomal protein L32, chloroplastic	Triticum aestivum	rpl32	Complete	Ribosomal_L32p		Last sequence update: 2001	A0A3B6LLW3
								A0A3B6UCV2
								A0A3B6U9G8
								A0A3B6GR39
								A0A3B6N252
								A0A3B6SCN3
								A0A3B6HUS2
								A0A3B6CDE4
								A0A341WMU7
								A0A3B5ZTI9
								A0A3B5Y0E8
Q95H56	50S ribosomal protein L33, chloroplastic	Triticum aestivum	rpl33	Complete	Ribosomal_L33		Last sequence update: 2001	A0A341Q203
								A0A3B6U9J5*
								A0A3B6U8M3
								A0A3B6QLN9
								A0A3B6DG93
								A0A3B6MWV7
								A0A3B6LKE2
								A0A3B6JFU3
								A0A3B6SJA8
								A0A3B6AT17
								A0A077RYW0
								A0A3B5ZSW4
P62728	50S ribosomal protein L36, chloroplastic	Triticum aestivum	rpl36	Complete	Ribosomal_L36		Last sequence update: 2004	NO SEQUENCES
Q8L803	50S ribosomal protein L9, chloroplastic (CL9)	Triticum aestivum	RPL9	Complete	Ribosomal_L9_C, Ribosomal_L9_N		Last sequence update: 2002	A0A3B6PVH6
								A0A3B6QPH2
								A0A3B6NY51
P83207	Chymotrypsin inhibitor WCI (Chloroform/methanol-soluble protein WCI)	Triticum aestivum	ITR2b	Complete	Tryp_alpha_amyl		Last sequence update: 2002	A0A3B6TIX0
P62809	Cyclic phosphodiesterase (CPDase) (EC 3.1.4.-) (Fragments)	Triticum aestivum	TRITD_1Bv1G186900	Fragment	N/A		Last sequence update: 2004	NO SEQUENCES
P01085	Alpha-amylase inhibitor 0.19	Triticum aestivum	IHA-B1-2	Complete	Tryp_alpha_amyl	Tri a 28	Last sequence update: 1986	Q4U1A4
								W5D003
								A0A3B6ECF3
								A0A3B6FHE6
P01083	Alpha-amylase inhibitor 0.28	Triticum aestivum	IMA1	Complete	Tryp_alpha_amyl	Tri a 15	Last sequence update: 2006	X2KYP9
P01084	Alpha-amylase inhibitor 0.53	Triticum aestivum	IHA-B1-2	Complete	Tryp_alpha_amyl	Tri a 28	Last sequence update: 1986	See the collected entris of P01083
P10846	Alpha-amylase inhibitor WDAI-3	Triticum aestivum	IHA-B1-2	Fragment	N/A		Last sequence update: 1989	See the collected entris of P01085
P16850	Alpha-amylase/trypsin inhibitor CM1 (Chloroform/methanol-soluble protein CM1)	Triticum aestivum	IAT1b	Complete	Tryp_alpha_amyl	Tri a 29	Last sequence update: 1990	A0A3B6TFZ6
P16159	Alpha-amylase/trypsin inhibitor CM16	Triticum aestivum	IAT2b	Complete	Tryp_alpha_amyl	Tri a 40	Last sequence update: 1990	A0A3B6JQP1
P16852	Alpha-amylase/trypsin inhibitor CM17 (Chloroform/methanol-soluble protein CM17) (Fragment)	Triticum aestivum	IAT2b	Fragment	N/A		Last sequence update: 1990	See the collected entris of P16159
P16851	Alpha-amylase/trypsin inhibitor CM2	Triticum aestivum	IAT1b	Complete	Tryp_alpha_amyl	Tri a 29	Last sequence update: 1992	A0A3B6TFZ6
P17314	Alpha-amylase/trypsin inhibitor CM3	Triticum aestivum	AAI CM3	Complete	Tryp_alpha_amyl	Tri a 30 - Tri a 30.0101	Last sequence update: 1990	A0A3B6JR20
P24296	Non-specific lipid-transfer protein	Triticum aestivum	LTP1500	Complete	Tryp_alpha_amyl	Tri a 14	Last sequence update: 1993	A0A3B6MQG8
								A0A3B6KG60
Q84N29	Probable non-specific lipid-transfer protein 3 (TaLTP3)	Triticum aestivum	LTP3	Complete	Tryp_alpha_amyl		Last sequence update: 2003	A0A3B6LJR3
								A0A3B6MPE5
								A0A3B6KGW2*
P33432	Puroindoline-A	Triticum aestivum	PINA	Complete	Tryp_alpha_amyl		Last sequence update: 1996	NO SEQUENCES
Q10464	Puroindoline-B	Triticum aestivum	PINB	Complete	Tryp_alpha_amyl		Last sequence update: 1996	NO SEQUENCES
Q43691	Trypsin/alpha-amylase inhibitor CMX2	Triticum aestivum	TRITD_4Av1G020340	Complete	Tryp_alpha_amyl	Tri a CMX	Last sequence update: 1996	A0A3B6HP22
								A0A3B6JN50
								A0A3B6ITU0
Q43723	Trypsin/alpha-amylase inhibitor CMX1/CMX3	Triticum aestivum	TRITD_4Av1G020340	Complete	Tryp_alpha_amyl	Tri a CMX	Last sequence update: 1996	See the collected entris of Q43691
P05390	60S acidic ribosomal protein P2	Triticum aestivum	TRITD_1Av1G172660	Fragment	N/A		Last sequence update: 1988	A0A3B5YZL3*
								A0A3B5ZWM4*
								A0A3B5Y2A7*
Q5I7K9	60S ribosomal protein L30	Triticum aestivum	TRITD_1Av1G184750	Complete	Ribosomal_L7Ae		Last sequence update: 2006	W4ZRU3
								W5I3L0
								W5CME5
								A0A3B6TXL6
A0A3B6RED0	60S ribosomal protein L7a	Triticum aestivum	RPL7A-2a	Complete	Ribosomal_L7Ae		Last sequence update: 2018	A0A3B6TIY0
								A0A3B6SID4
								A0A1D5Z340
								A0A3B6TE78
Q8L805	60S ribosomal protein L35	Triticum aestivum	RPL35	Complete	Ribosomal_L29		Last sequence update: 2002	NO SEQUENCES
Q43207	70 kDa peptidyl-prolyl isomerase	Triticum aestivum	FKBP70	Complete	FKBP_C TPR_1		Last sequence update: 1996	A0A3B6SI17
								A0A3B6TIS2
								A0A3B6RIA1
Q02066	Abscisic acid-inducible protein kinase (EC 2.7.11.1) (Fragment)	Triticum aestivum	SAPK1a	Complete	Pkinase		Last sequence update: 1993	A0A3B6B7D8
								A0A3B6DLM2
								A0A3B6CGK4
								A0A3B6D9B2
								A0A3B6U5I7
								A0A3B6C2C5
								A0A3B6AUA0
								A0A3B6AV38
								A0A3B6C2B4
P93604	Rust resistance kinase Lr10 (EC 2.7.11.1) (Probable receptor-like serine/threonine-protein kinase LRK10)		LRK10	Complete	Pkinase		Last sequence update: 1997	A0A3B5XTC9
								A0A3B5XTK2
								A0A3B5YQ97
								A0A3B5XT41
								A0A3B5YQJ9
								A0A3B5ZMK0
								A0A3B5ZMH9
								D0QEJ4
A0A3B6A287*	Uncharacterized protein	Triticum aestivum	TRITD_4Av1G020340	Complete	Pkinase; EF-hand_7		Last sequence update: 2018	A0A3B5Y8A8*
								A0A3B5Z565*
								A0A3B6GX03*
								Q6KCK6
W5AY37	Protein kinase domain-containing protein	Triticum aestivum	SAPK7a	Complete	Pkinase		Last sequence update: 2014	A0A3B6DHH9
Q6YLX9	Two pore calcium channel protein 1 (Voltage-dependent calcium channel protein TPC1) (TaTPC1)	Triticum aestivum	TPC1	Complete	EF-hand_7, Ion_trans		Last sequence update: 2004	A0A077RUK6
								A0A3B6EK06
								A0A3B6GVF7
								A0A3B6ELX2
								A0A3B6GTI6
								A0A3B6EIT5
P04464	Calmodulin	Triticum aestivum	CAMb	Complete	EF-hand_7		Last sequence update: 2002	W5A619
								Q7DMG9
								W5EIR1
								P94058
P94058	Calmodulin	Triticum aestivum	CaM5-3A	Complete	EF-hand_7		Last sequence update: 1997	Q7DMG9
								A0A3B6GRI6*
								W5EIR1
								W5A619
W5A619	Calmodulin	Triticum aestivum	CaM1-1A	Complete	EF-hand_7		Last sequence update: 2014	See above
A0A3B6SKM7*	Uncharacterized protein	Triticum aestivum	CaM13-7A	Complete	EF-hand_1 EF-hand_7		Last sequence update: 2018	A0A3B6TT11*
								A0A3B6RKI0
Q43199	Adenine phosphoribosyltransferase 1	Triticum aestivum	APT1	Complete	Pribosyltran			NO SEQUENCES
A0A3B6PR06	Pribosyltran domain-containing protein	Triticum aestivum	Os02g0714600a	Complete	Pribosyltran		Last sequence update: 2018	A0A3B6NTZ2
								A0A3B6QK50
								A0A3B6NT22
P32112	Adenosylhomocysteinase	Triticum aestivum	SAHH	Complete	AdoHcyase AdoHcyase_NAD		Last sequence update: 1993	A0A3B6CE50
								A0A1D5UKX4
								A0A3B6CE27
								A0A3B6B781
								A0A3B6B6M7
								A0A3B6CE80
								A0A3B6B5V6
								A0A1D5URS1
								A0A3B6CE58
O24396	Adenylosuccinate synthetase, chloroplastic	Triticum aestivum	PURA	Complete	Adenylsucc_synt		Last sequence update: 2002	A0A3B6HMU1
								A0A3B6JPU8
								A0A3B6IXN0
								A0A3B6IJT5
								A0A3B6JD63
								A0A3B6HP65
								A0A3B6JPE8
Q41629	ADP,ATP carrier protein 1, mitochondrial (ADP/ATP translocase 1) (Adenine nucleotide translocator 1) (ANT 1)	Triticum aestivum	ANT-G1	Complete	Mito_carr		Last sequence update: 1996	A0A3B6PR10
								A0A3B6QJF9
								A0A3B6NT53
Q41630	ADP,ATP carrier protein 2, mitochondrial (ADP/ATP translocase 2) (Adenine nucleotide translocator 2) (ANT 2)	Triticum aestivum	ANT-G2	Complete	Mito_carr		Last sequence update: 1996	See the collected entris of Q41629
P10968	Agglutinin isolectin 1 (Isolectin A) (WGA1)	Triticum aestivum	TRITD_1Bv1G182110	Complete	Chitin_bind_1		Last sequence update: 1990	A0A3B5Z2G8*
								A0A3B5ZYD0*
								A0A3B5ZYW5*
								A0A3B5Z2R3*
								A0A3B5Y3X1*
P02876	Agglutinin isolectin 2 (Isolectin D) (WGA2)	Triticum aestivum	TRITD_1Bv1G182110	Complete	Chitin_bind_1		Last sequence update: 1990	See the collected entris of P10968
P10969	Agglutinin isolectin 3 (WGA3) (Fragment)	Triticum aestivum	TRITD_1Bv1G182110	Fragment	Chitin_bind_1		Last sequence update: 1990	See the collected entris of P10968
A0A3B6SQ43	Chitinase	Triticum aestivum	TRITD_7Bv1G228880	Complete	Glyco_hydro_19; Chitin_bind_1		Last sequence update: 2018	A0A3B6SU01
								A0A3B6TZD9
								Q4Z8L8
								A0A3B6RP58
								A0A3B6GXR9
								A0A077RF77
								A0A023W4F1
								Q8W427
								A0A0H4TM98
								A0A3B6RSZ5
								A0A3B6TMZ3
								A0A3B6TTD6
Q4Z8L8	Chitinase	Triticum aestivum	TRITD_7Av1G275330	Complete	Glyco_hydro_19		Last sequence update: 2005	See the collected entris of A0A3B6SQ43
A0A3B6TZD9	Chitinase	Triticum aestivum	TRITD_7Av1G275330	Complete	Glyco_hydro_19		Last sequence update: 2018	See the collected entris of A0A3B6SQ43
P81496	Allergen C-C (Fragment)	Triticum aestivum	TRITD_4Bv1G150270	Fragment	N/A	Tri a CMX	Last sequence update: 1998	Q43691
								Q43723
P01544	Alpha-1-purothionin	Triticum aestivum	THI1.1	Complete	Thionin	Tri a 37	Last sequence update: 2002	A0A3B5Y650
								Q9T0P1
P32032	Alpha-2-purothionin	Triticum aestivum	THI1.2	Complete	Thionin	Tri a 37	Last sequence update: 2002	See the collected entris of P01544
P08117	Alpha-amylase AMY3 (EC 3.2.1.1) (1,4-alpha-D-glucan glucanohydrolase)	Triticum aestivum	AMY1.1	Complete	N/A			A0A3B6N070
								A0A3B6LW14
								A0A3B6LVW4
P09863	Bowman-Birk type proteinase inhibitor I-2B (Fragment)	Triticum aestivum	TRITD_3Av1G011190	Fragment	Bowman-Birk_leg		Last sequence update: 1989	A0A3B6E9S1*
								A0A3B6E9W4*
								A0A3B6FG05*
								A0A3B6FIV6*
								A0A077RU67*
P09864	Bowman-Birk type proteinase inhibitor II-4 (Fragment)	Triticum aestivum	TRITD_3Bv1G009340	Fragment	Bowman-Birk_leg		Last sequence update: 1989	See the collected entris of P09863
P81713	Bowman-Birk type trypsin inhibitor (WTI)	Triticum aestivum	N/A	Complete	Bowman-Birk_leg		Last sequence update: 2001	See the collected entris of P09863
A0A3B6KF13	bZIP transcription factor 1-A (TabZIP1-A)	Triticum aestivum	BZIP1-A	Complete	bZIP_1		Last sequence update: 2018	A0A3B6MNL6
								A0A3B6LIV0
B6E107	bZIP transcription factor 1-B (TabZIP1-B)	Triticum aestivum	BZIP1-B	Complete	bZIP_1		Last sequence update: 2018	See the collected entris of A0A3B6KF13
A0A3B6MPP5	bZIP transcription factor 1-D (TabZIP1-D)	Triticum aestivum	BZIP1-D	Complete	bZIP_1		Last sequence update: 2018	See the collected entris of A0A3B6KF13
P25032	DNA-binding protein EMBP-1 (Histone promoter-binding protein 1a(1)) (HBP-1a(1))	Triticum aestivum	EmBP-1a	Complete	bZIP_1		Last sequence update: 1992	A0A3B6KSH3
								A0A3B6KRS4
								A0A3B6N024
								A0A3B6LVV7
								A0A3B6MZ12
								A0A3B6KS12
								A0A3B6FY39*
								Q41508
P23922	Transcription factor HBP-1a (Histone-specific transcription factor HBP1)	Triticum aestivum	TRITD_6Bv1G031960	Complete	bZIP_1﻿, MFMR		Last sequence update: 1992	A0A3B6PHA2
								A0A3B6NM08
								A0A3B6U9W3
								A0A3B6NLT8
								A0A3B6PH93
								A0A3B6PFP7
								A0A3B6NL81
								A0A3B6U3H8
								A0A3B6U9C0
Q41558	Transcription factor HBP-1b(c1) (Fragment)	Triticum aestivum	TGAL1a	Fragment	bZIP_1, DOG1		Last sequence update: 1992	A0A3B6GX51*
								A0A3B6EL62*
								A0A077RVB7*
P23923	Transcription factor HBP-1b(c38)	Triticum aestivum	TGA2.3a	Complete	bZIP_1, DOG1		Last sequence update: 1992	W5CVU1
								A0A3B6GUY8*
								A0A3B6FLW0*
								A0A3B6GVG8*
								A0A3B6GRT4*
								A0A1D5VYY7*
E6Y2A0	Casparian strip membrane protein 1 (TaCASP1) (Salt tolerance protein) (TaSTG)	Triticum aestivum	STG	Complete	DUF588		Last sequence update: 2011	A0A3B6B3J8
								A0A3B6CA91
								A0A3B6DGT3
								A0A1D5ULL7
P0DI42	Casparian strip membrane protein 2 (TaCASP2)	Triticum aestivum	OsI_22263a	Complete	DUF588		Last sequence update: 2012	A0A3B6RG00
								A0A3B6SB91
P55313	Catalase (EC 1.11.1.6)	Triticum aestivum	CATA	Complete	Catalase﻿		Last sequence update: 1996	A0A3B6U183
								A0A3B6SLN2
								A0A3B6RQ09
								A0A3B6LXI0
								A0A3B6KQP3
								A0A3B6JMX0
								A0A3B6IUU1
Q43206	Catalase-1 (EC 1.11.1.6)	Triticum aestivum	CAT1	Complete	Catalase﻿		Last sequence update: 1996	See the collected entris of P55313
P46526	Cold shock protein CS66	Triticum aestivum	CS66	Complete	Dehydrin		Last sequence update: 1995	A0A3B6PRE0*
P46525	Cold-shock protein CS120	Triticum aestivum	CS120	Complete	Dehydrin		Last sequence update: 1995	See the collected entris of P46526
P46524	Dehydrin COR410 (Cold-induced COR410 protein)	Triticum aestivum	COR410	Complete	Dehydrin		Last sequence update: 1995	T1VYS7
								A0A3B6PLM4*
								A0A3B6NRY4*
Q00742	Dehydrin Rab15	Triticum aestivum	RAB15	Complete	Dehydrin		Last sequence update: 1993	A0A3B6LUF1*
								A0A3B6LUM2*
								A0A3B6KQU7*
								A0A3B6MYR1*
								A0A3B6MXQ7*
W5DYE3	Deoxymugineic acid synthase 1-A (TaDMAS1) (EC 1.1.1.285)	Triticum aestivum	DMAS1-A	Complete	Aldo_ket_red		Last sequence update: 2014	A0A3B6JKL8
A0A1D5XGW0	Deoxymugineic acid synthase 1-B (EC 1.1.1.285)	Triticum aestivum	DMAS1-B	Complete	Aldo_ket_red		Last sequence update: 2016	See the collected entris of W5DYE3
A0A1X9QHJ0	Deoxymugineic acid synthase 1-D (EC 1.1.1.285)	Triticum aestivum	DMAS1-B	Complete	Aldo_ket_red		Last sequence update: 2016	See the collected entris of W5DYE3
A0A3B5Y3E4	Aldo_ket_red domain-containing protein	Triticum aestivum	TRITD_1Av1G181500	Complete	Aldo_ket_red		Last sequence update: 2018	A0A3B5Z0D1
								A0A3B5ZYX1
A0A3B6QP50	Aldo_ket_red domain-containing protein	Triticum aestivum	KOB1a	Complete	Aldo_ket_red		Last sequence update: 2018	A0A3B6PTR2
								A0A3B6NXQ9
P04568	Em protein	Triticum aestivum	EM	Complete	LEA_5		Last sequence update: 1987	W4ZP51
								Q9ZR70
								A0A3B5ZUU2*
P22701	Em protein CS41	Triticum aestivum	EM	Complete	LEA_5﻿		Last sequence update: 1991	See the collected entris of P04568
Q08000	Em protein H2	Triticum aestivum	EMH2	Complete	LEA_5		Last sequence update: 1995	See the collected entris of P04568
P42755	Em protein H5	Triticum aestivum	EMH5	Complete	LEA_5		Last sequence update: 1995	See the collected entris of P04568
W4ZP51*	Uncharacterized protein	Triticum aestivum	N/A	Complete	LEA_5		Last sequence update: 2014	A0A3B5ZWI4*
								P42755
Q08000	Em protein H2	Triticum aestivum	EMH2	Complete	LEA_5		Last sequence update: 1995	See the collected entris of W4ZP51
A0A3B5YXU6*	Uncharacterized protein	Triticum aestivum	B19.4b	Complete	LEA_5		Last sequence update: 2018	See the collected entris of W4ZP51
G5CEW6	Eukaryotic translation initiation factor 4G	Triticum aestivum	TRITD_2Bv1G086750	Complete	MIF4G MA3		Last sequence update: 2020	NO SEQUENCES
Q03387	Eukaryotic translation initiation factor isoform 4G-1	Triticum aestivum	TRITD_2Bv1G177190	Complete	MIF4G MA3		Last sequence update: 1995	A0A3B6C954
								A0A3B6B176
Q41583	Eukaryotic translation initiation factor isoform 4G-2	Triticum aestivum	TRITD_2Av1G213820	Complete	MIF4G MA3		Last sequence update: 1996	See the collected entris of Q03387
Q84PN8	Fructan 1-exohydrolase w1 (EC 3.2.1.153)	Triticum aestivum	1-FEHw1	Complete	Glyco_hydro_32C﻿		Last sequence update: 2003	A0A3B6NKY9
								A0A3B6PI30
								A0A3B6PHS6
								A0A3B6PES2
Q84LA1	Fructan 1-exohydrolase w2 (EC 3.2.1.153)	Triticum aestivum	1-FEHw2	Complete	Glyco_hydro_32C﻿		Last sequence update: 2003	See the collected entris of Q84PN8
B6DZC8	Fructan 1-exohydrolase w3 (EC 3.2.1.153)	Triticum aestivum	1-FEHw3	Complete	Glyco_hydro_32C﻿		Last sequence update: 2008	See the collected entris of Q84PN8
Q2UXF7	Fructan 6-exohydrolase (EC 3.2.1.154)	Triticum aestivum	6-FEH	Complete	Glyco_hydro_32C﻿		Last sequence update: 2006	A0A3B6B972*
								A0A3B6DR18*
								A0A3B6CGP4*
								A0A3B6CGK2*
								A0A3B6B8P5*
O04707	Gibberellin 20 oxidase 1-A (EC 1.14.11.-) (GA 20-oxidase 1-A) (Gibberellin C-20 oxidase 1-B) (TaGA20ox1-A) (Ta20ox1A)	Triticum aestivum	GA20ox1A	Complete	2OG-FeII_Oxy		Last sequence update: 1997	A0A3B6LYS6
O04706	Gibberellin 20 oxidase 1-B (EC 1.14.11.-) (GA 20-oxidase 1-B) (Gibberellin C-20 oxidase 1-B) (TaGA20ox1-B) (Ta20ox1B)	Triticum aestivum	GA20ox1B	Complete	2OG-FeII_Oxy		Last sequence update: 1997	See the collected entris of O04707
O04705	Gibberellin 20 oxidase 1-D (EC 1.14.11.-) (GA 20-oxidase 1-D) (Gibberellin C-20 oxidase 1-D) (Protein Wga20) (TaGA20ox1-D) (Ta20ox1D)	Triticum aestivum	GA20ox1D	Complete	2OG-FeII_Oxy		Last sequence update: 1997	See the collected entris of O04707
Q3I411	Gibberellin 3-beta-dioxygenase 2-1 (EC 1.14.11.15) (Gibberellin 3 beta-hydroxylase 2-1) (Gibberellin 3-oxidase 2-1)	Triticum aestivum	GA3ox2-1	Complete	2OG-FeII_Oxy		Last sequence update: 2005	A0A3B6ECH9
								A0A077RX97
Q3I410	Gibberellin 3-beta-dioxygenase 2-2 (EC 1.14.11.15) (Gibberellin 3 beta-hydroxylase 2-2) (Gibberellin 3-oxidase 2-2)	Triticum aestivum	GA3ox2-2	Complete	2OG-FeII_Oxy		Last sequence update: 2005	See the collected entris of O3I411
Q3I409	Gibberellin 3-beta-dioxygenase 2-3 (EC 1.14.11.15) (Gibberellin 3 beta-hydroxylase 2-3) (Gibberellin 3-oxidase 2-3)	Triticum aestivum	GA3ox2-3	Complete	2OG-FeII_Oxy		Last sequence update: 2005	See the collected entris of O3I411
P12298	Glucose-1-phosphate adenylyltransferase large subunit (EC 2.7.7.27) (ADP-glucose pyrophosphorylase) (ADP-glucose synthase) (AGPase S) (Alpha-D-glucose-1-phosphate adenyl transferase) (Fragment)	Triticum aestivum	AGA.1	Complete	NTP_transferase		Last sequence update: 1989	A0A3B6LW58
								A0A3B6N0E9
								A0A3B6KSU0
P12299	Glucose-1-phosphate adenylyltransferase large subunit, chloroplastic/amyloplastic	Triticum aestivum	AGP-L	Complete	NTP_transferase		Last sequence update: 1996	A0A3B5Z6A6
								A0A3B5Y7B2
								A0A3B5Z5B4
								A0A3B6A3C9
								A0A3B5Y860
P12300	Glucose-1-phosphate adenylyltransferase large subunit, chloroplastic/amyloplastic (EC 2.7.7.27) (ADP-glucose pyrophosphorylase) (ADP-glucose synthase) (AGPase S) (Alpha-D-glucose-1-phosphate adenyl transferase) (Fragment)	Triticum aestivum	AGA.7	Complete	NTP_transferase		Last sequence update: 1989	See the collected entris of P12300
P30523	Glucose-1-phosphate adenylyltransferase small subunit, chloroplastic/amyloplastic	Triticum aestivum	AGP-S	Complete	NTP_transferase			A0A3B6SD73
								A0A3B6TJU4
								A0A1D6BV11
								A0A3B6TRD4
								C0KWE8
								A0A3B6RFZ5
								A0A3B6MQX3
								A0A3B6LKX0
P30110	Glutathione S-transferase 1	Triticum aestivum	GSTA1	Complete	GST_N GST_C		Last sequence update: 1993	A0A3B6GT72
								A0A3B6GSQ6
								A0A3B6INA9
								A0A077RQP6
								A0A3B6EJC7
								A0A3B6EKB3
								A0A3B6EJ20
								A0A3B6ENE2
P30111	Glutathione S-transferase 2	Triticum aestivum	GSTA2	Complete	GST_N GST_C		Last sequence update: 1993	See the collected entris of P30110
P34048	Imidazoleglycerol-phosphate dehydratase 1, chloroplastic (IGPD 1) (EC 4.2.1.19)	Triticum aestivum	TRITD_2Bv1G221990	Complete	IGPD﻿		Last sequence update: 2018	A0A3B6CCX9
								A0A3B6DJY6
								A0A3B6CCX5
								A0A3B6B4X3
W5BGD1	Imidazoleglycerol-phosphate dehydratase 2, chloroplastic (IGPD 2) (EC 4.2.1.19)	Triticum aestivum	CAMPLR22A2D_LOCUS4590	Complete	IGPD﻿		Last sequence update: 2018	See the collected entris of P34048
W5AWH5	Imidazoleglycerol-phosphate dehydratase 3, chloroplastic (IGPD 3) (EC 4.2.1.19)	Triticum aestivum	TRITD_2Av1G259250	Complete	IGPD﻿		Last sequence update: 2018	See the collected entris of P34048
B1B5D3	Ninja-family protein 1 (ABI five-binding protein A1) (ABI5-binding protein A1) (TaAFP-A1)	Triticum aestivum	AFP-A1	Complete	EAR, NINJA_B, TDBD		Last sequence update: 2008	A0A3B6AU44
								A0A1D5V1Z5
								A0A3B6C2U1
B1B5D4	Ninja-family protein 2 (ABI five-binding protein B1) (ABI5-binding protein B1) (TaAFP-B1)	Triticum aestivum	AFP-B1	Complete	EAR, NINJA_B, TDBD		Last sequence update: 2008	See the collected entris of B1B5D3
B1B5D5	Ninja-family protein 3 (ABI five-binding protein D1) (ABI5-binding protein D1) (TaAFP-D1)	Triticum aestivum	AFP-D1	Complete	EAR, NINJA_B, TDBD		Last sequence update: 2008	See the collected entris of B1B5D3
P15290	Oxalate oxidase GF-2.8 (EC 1.2.3.4) (Germin GF-2.8)	Triticum aestivum	TRITD_4Av1G142880	Complete	Cupin_1		Last sequence update: 1990	A0A3B6JF13
								A0A3B6IKX8
								A0A3B6INB3
								A0A3B6HYQ6
								A0A3B6JP22
								A0A3B6JF08
								A0A3B6IJP9
								A0A3B6JDX6
								A0A3B6FRU7
								A0A3B6JFB3
								A0A3B6HVF1
								A0A3B6IMD2
								A0A3B6JEZ8
								A0A3B6JFC5
								A0A3B6FSE7
								A0A3B6HX25
								A0A3B6HWK9
								A0A3B6JD14
								A0A3B6HWU2
								A0A3B6JCH1
								A0A3B6I054
								A0A3B6AVZ5
								A0A3B6FNM8
								A0A3B6HTT7
								A0A3B6IL17
P26759	Oxalate oxidase GF-3.8 (EC 1.2.3.4) (Germin GF-3.8)	Triticum aestivum	TRITD_3Bv1G147140	Complete	Cupin_1		Last sequence update: 1990	See the collected entris of P15290
P15984	Peroxidase (EC 1.11.1.7) (Fragment)	Triticum aestivum	TRITD_2Bv1G037910	Fragment	peroxidase		Last sequence update: 1990	C6ETB3
								Q43212
								A0A3B6C0H7
								A0A3B6ASE3
								C6ETA5
								A0A3B6D745
								C6ETA3
								B4F6E7
								A0A3B6D6R2
								A0A3B6C061
								A0A3B6ASD8
								A0A3B6ARU5
								Q05855
								A0A3B6ASS1
								A0A3B6C0H2
								A0A3B6D7C1
								A0A3B6C0C8
								A0A3B6DAI8
								A0A3B6ATN9
A0A3B6KDH7	L-ascorbate peroxidase	Triticum aestivum	APX6a	Complete	peroxidase		Last sequence update: 2018	A0A3B6KCE2
								A0A3B6MPT4
								A0A3B6KEY6
								A0A3B6LIS0
								A0A3B6LJ46
								A0A3B6MNQ9
								A0A3B6MNJ0
								A0A3B6LIR2
A0A3B6BZD8	L-ascorbate peroxidase	Triticum aestivum	APX2a	Complete	peroxidase		Last sequence update: 2018	A0A3B6D6J5
								A0A3B6AR02
								A0A3B6IRX6
								A0A3B6HQ83
								A0A3B6JL78
P12782	Phosphoglycerate kinase, chloroplastic	Triticum aestivum	Os05g0496200a	Complete	PGK		Last sequence update: 1989	A0A3B5Z298
								A0A3B5Y3W9
								A0A3B6NNE0
								A0A3B5ZXV5
P12783	Phosphoglycerate kinase, cytosolic	Triticum aestivum	TRITD_6Bv1G070750	Complete	PGK		Last sequence update: 1989	See the collected entris of P12782
P49232	Profilin-1	Triticum aestivum	PRO1	Complete	Profilin	Tri a 12.0101 Tri a 12	Last sequence update: 2014	A0A3B6R960
								A0A3B6TKM4
P49233	Profilin-2	Triticum aestivum	PRO2	Complete	Profilin	Tri a 12.0101 Tri a 12	Last sequence update: 2014	See the collected entris of P49232
P49234	Profilin-3	Triticum aestivum	PRO3	Complete	Profilin	Tri a 12.0101 Tri a 12	Last sequence update: 2014	See the collected entris of P49232
Q70KG5	Protein RAFTIN 1A (TaRAFTIN1a) (BURP domain-containing protein 1A)	Triticum aestivum	RAFTIN1A	Complete	BURP﻿		Last sequence update: 2004	A0A3B6RE34
								A0A3B6TI46
								A0A3B6SBM5
Q70KG3	Protein RAFTIN 1B (TaRAFTIN1b) (BURP domain-containing protein 1B)	Triticum aestivum	RAFTIN1B	Complete	BURP﻿		Last sequence update: 2004	See the collected entris of Q70KG5
Q70KG2	Protein RAFTIN 1C (TaRAFTIN1c) (Fragment)	Triticum aestivum	RAFTIN1C	Fragment	BURP﻿		Last sequence update: 2004	See the collected entris of Q70KG5
Q01482	Protein WIR1A	Triticum aestivum	WIR1A	Complete	N/A		Last sequence update: 2004	A0A3B6MLY1*
Q41593	Serpin Z1A	Triticum aestivum	WZCI	Complete	Serpin	Tri a 33	Last sequence update: 2008	A0A3B6MWJ8
								A0A3B6KQL2
								H9AXB3
P93692	Serpin-Z2B	Triticum aestivum	WZCI	Complete	Serpin	Tri a 33	Last sequence update: 2008	See the collected entris of Q41593
P93693	Serpin-Z1B	Triticum aestivum	WZCI	Complete	Serpin	Tri a 33	Last sequence update: 2008	See the collected entris of Q41593
Q9ST57	Serpin-Z2A	Triticum aestivum	WZCI	Complete	Serpin	Tri a 33	Last sequence update: 2008	See the collected entris of Q41593
Q9ST58	Serpin-Z1C	Triticum aestivum	WZCI	Complete	Serpin	Tri a 33	Last sequence update: 2008	See the collected entris of Q41593
A0A3B6JDS9	SERPIN domain-containing protein	Triticum aestivum	PAZXb	Complete	Serpin		Last sequence update: 2018	A0A3B6IPZ0
								A0A3B6HVL4
								A0A3B6HV13
								A0A3B6IP10
P26356	TATA-box-binding protein 1 (TATA sequence-binding protein 1) (TBP-1) (TATA-binding factor 1) (TATA-box factor 1) (Transcription initiation factor TFIID TBP-1 subunit)	Triticum aestivum	TBP1	Complete	TBP		Last sequence update: 1992	A0A3B5YV11
								A0A1D6A1Y2
								A0A1D5X7N1
								A0A3B6LF65
								A0A3B6IKH5
Q02879	TATA-box-binding protein 2 (TATA sequence-binding protein 2) (TBP-2) (TATA-binding factor 2) (TATA-box factor 2) (Transcription initiation factor TFIID TBP-2 subunit)	Triticum aestivum	TBP2	Complete	TBP		Last sequence update: 1992	See the collected entris of P26356
P27357	Thaumatin-like protein PWIR2	Triticum aestivum	TRITD_7Av1G278660	Complete	Thaumatin		Last sequence update: 1992	A0A3B6RQ97*
								A0A3B6SUB5*
Q8S4P7	Thaumatin-like protein	Triticum aestivum	TRITD_5Bv1G006100	Complete	Thaumatin		Last sequence update: 2002	A0A3B6LFC8*
								A0A3B6SNK2*
								A0A3B6LFD2*
								A0A3B6LF34*
								A0A3B6K9J4*
								A0A3B6LDJ7*
Q9ZRB7	Tubulin alpha chain	Triticum aestivum	TUBA	Complete	Tubulin Tubulin_C		Last sequence update: 1996	A4K4Y1
								A4K4Y4
								A4K4Y8
								A0A3B6MX87
								A4K4Z3
								A4K4Z1
								A4K4Z0
								A0A1D6RD10
Q9ZRB2	Tubulin beta-1 chain	Triticum aestivum	TUBB1	Complete	Tubulin Tubulin_C		Last sequence update: 1999	A0A3B6GX40
								W5D048
								W5AET6
								A0A3B5Y1M6
								A0A3B6IW75
								A0A3B6KUR6
								A0A3B6UBD1
								A0A3B6PKU0
								A0A1D6BQY9
								W5FJT8
								A0A3B6KQJ1
								A0A3B6EP82
Q9ZRB1	Tubulin beta-2 chain	Triticum aestivum	TUBB2	Complete	Tubulin Tubulin_C		Last sequence update: 2000	See the collected entris of Q9ZRB2
Q9ZRB0	Tubulin beta-3 chain	Triticum aestivum	TUBB3	Complete	Tubulin Tubulin_C		Last sequence update: 2000	See the collected entris of Q9ZRB2
Q9ZRA8	Tubulin beta-5 chain	Triticum aestivum	TUBB5	Complete	Tubulin Tubulin_C		Last sequence update: 2000	See the collected entris of Q9ZRB2
Q9ZRA9	Tubulin beta-4 chain (Beta-4-tubulin)	Triticum aestivum	TUBB4	Complete	Tubulin, Tubulin_C		Last sequence update: 1999	See the collected entris of Q9ZRB2
A4K4Y1	Tubulin alpha chain	Triticum aestivum	TUBA-2A	Complete	Tubulin Tubulin_C		Last sequence update: 2007	A4K4Y4
A0A3B6C602	Tubulin alpha chain	Triticum aestivum	TUBA1b	Complete	Tubulin Tubulin_C		Last sequence update: 2018	A0A3B6AVV4
								A4K4Z3
W5D048	Tubulin beta chain	Triticum aestivum	TRAES_3BF136200030CFD_c1	Complete	Tubulin Tubulin_C		Last sequence update: 2014	See the collected entris of A0A3B6C602
O64392	Wheatwin-1	Triticum aestivum	PR4A	Complete	BARWIN		Last sequence update: 1998	A0A3B6G229
								A0A3B6CGA5
								A0A3B6B9C6
								A0A3B6CIH7
O64393	Wheatwin-2	Triticum aestivum	PR4B	Complete	BARWIN		Last sequence update: 1998	See the collected entris of O64392
								A0A3B6CG59
P25866	Ubiquitin-conjugating enzyme E2 2 (EC 2.3.2.23) (E2 ubiquitin-conjugating enzyme 2) (Ubiquitin carrier protein 2) (Ubiquitin-conjugating enzyme E2-16 kDa) (Ubiquitin-protein ligase 2)	Triticum aestivum	UBC2	Complete	UQ_con		Last sequence update: 1992	W5AZ11
								A0A3B5YUL2
								A0A3B5ZRF8
P25868	Ubiquitin-conjugating enzyme E2 7 (EC 2.3.2.23) (E2 ubiquitin-conjugating enzyme 7) (Ubiquitin carrier protein 7) (Ubiquitin-protein ligase 7)	Triticum aestivum	UBC7	Complete	UQ_con		Last sequence update: 1992	A0A077S1K0
P16577	Ubiquitin-conjugating enzyme E2-23 kDa (EC 2.3.2.23) (E2 ubiquitin-conjugating enzyme) (Ubiquitin carrier protein) (Ubiquitin-protein ligase)	Triticum aestivum	UBC4	Complete	UQ_con		Last sequence update: 1990	A0A3B6LZ02
								A0A3B6N1U2
								A0A3B5ZRT3
W5H881	UBC core domain-containing protein	Triticum aestivum	UBC5Ba	Complete	UQ_con		Last sequence update: 2014	NO SEQUENCES
P20973	Ubiquitin-activating enzyme E1 1	Triticum aestivum	UBA1	Complete	ThiF E1_FCCH, E1_4HB UBA_e1_thiolCys, E1_UFD		Last sequence update: 1991	A0A3B6ARS5
								A0A3B6BZN8
								A0A3B6D695
								A0A3B6D710
								A0A3B6AS54
								A0A3B6AT06
P31251	Ubiquitin-activating enzyme E1 2	Triticum aestivum	UBA2	Complete	ThiF E1_FCCH, E1_4HB, UBA_e1_thiolCys, E1_UFD		Last sequence update: 1993	See the collected entris of P20973
P31252	Ubiquitin-activating enzyme E1 3	Triticum aestivum	UBA3	Complete	ThiF E1_FCCH, E1_4HB, UBA_e1_thiolCys, E1_UFD		Last sequence update: 1993	See the collected entris of P20973
P39085	Non-specific lipid-transfer protein 2 (LTP 2) (W-FABP) (Fragment)	Triticum aestivum	LTP2b	Fragment	N/A		Last sequence update: 1995	A0A3B6KUN7
								Q2PCC3
								A0A3B6UA79
								A0A3B6UA86
								A0A3B6J040
								A0A3B6LXV2
								A0A3B6U3X1
								A0A3B6TZ71
								A0A3B6KVB9
P82900	Non-specific lipid-transfer protein 2G	Triticum aestivum	ltp7.1	Complete	LTP_2	Tri a 7k-LTP	Last sequence update: 2011	See the collected entris of P39085
P82901	Non-specific lipid-transfer protein 2P	Triticum aestivum	ltp7.1	Complete	LTP_2	Tri a 7k-LTP	Last sequence update: 2001	See the collected entris of P39085
O64394	Thioredoxin H-type	Triticum aestivum	Trxh2	Complete	Thioredoxin	Thioredoxin		Q7FT21
								A0A3B5ZYU5
Q9ZP21	Thioredoxin M-type, chloroplastic (Trx-M)	Triticum aestivum	trxm	Complete	Thioredoxin		Last sequence update: 1999	NO SEQUENCES
Q9LKJ3	Alpha-glucan phosphorylase, H isozyme	Triticum aestivum	TRITD_3Av1G223380	Complete	Phosphorylase		Last sequence update: 2000	A0A3B6EMA3
								D8L9G7
								A0A3B6H1W1
								D8L9G6
								A0A3B6H1F9
								A0A3B6EQH2
Q76LB1	Aluminum-activated malate transporter 1 (TaALMT1)	Triticum aestivum	ALMT1	Complete	ALMT		Last sequence update: 2010	A0A3B6JLH8*
P83184	Arabinogalactan peptide	Triticum aestivum	Gsp1A	Complete	N/A		Last sequence update: 2005	Q5BHT9
								Q43659
P69443	ATP synthase epsilon chain, chloroplastic (ATP synthase F1 sector epsilon subunit) (F-ATPase epsilon subunit)	Triticum aestivum	atpE	Complete	ATP-synt_DE		Last sequence update: 2005	A0A3B6UD03*
								A0A3B6MJL1*
								A0A3B6HU90*
								A0A3B6RJI6*
								A0A3B5ZRJ0
P68538	ATP synthase protein MI25 (ORF25)	Triticum aestivum	orf25	Complete	Mt_ATP-synt_B		Last sequence update: 2004	A0A3B6RD23
								A0A3B6RS53
								A0A3B6PLC1
								A0A3B6ING9
								A0A3B6R6K6
								A0A3B6ESK7
								A0A3B6SL62
								A0A3B6PK70
P68527	ATP synthase subunit a (F-ATPase protein 6)	Triticum aestivum	ATP6	Complete	ATP-synt_A		Last sequence update: 2004	See the collected entris of P68538
Q9XPT0	ATP synthase subunit a, chloroplastic (ATP synthase F0 sector subunit a) (F-ATPase subunit IV)	Triticum aestivum	atpI	Complete	ATP-synt_A		Last sequence update: 1999	A0A3B6HU94*
A0A3B6TQT6	V-ATPase 69 kDa subunit	Triticum aestivum	TRITD_7Bv1G205850	Complete	ATP-synt_ab_N; ATP-synt_ab_Xtn; ATP-synt_ab		Last sequence update: 2018	A0A3B6SRR2
								A0A341Y4U2
								A0A3B6RR24
W5HK74	Vacuolar proton pump subunit B	Triticum aestivum	TRITD_7Bv1G149320	Complete	ATP-synt_ab_N; ATP-synt_ab_Xtn; ATP-synt_ab		Last sequence update: 2014	A0A3B6RM15
								W5H1G1
								A0A3B6EH90
								A0A341SHX2
A0A3B6FP86	ATP synthase subunit beta	Triticum aestivum	ATPBc	Complete	Synthase_beta; ATP-synt_ab_N; ATP-synt_ab		Last sequence update: 2018	A0A3B6EIN4
								A0A3B6GYF7
								A0A3B5Y5K9
P12112	ATP synthase subunit alpha, chloroplastic (EC 7.1.2.2) (ATP synthase F1 sector subunit alpha) (F-ATPase subunit alpha)	Triticum aestivum	atpA	Complete	ATP-synt_ab		Last sequence update: 1989	A0A3B6MZK9
								A0A3B5ZUZ3
								A0A3B6SN12
								A0A3B6MZL5
								A0A3B6U7T1
								A0A3B6MJC8
								A0A3B5ZP87
P12862	ATP synthase subunit alpha, mitochondrial	Triticum aestivum	ATPA	Complete	ATP-synt_ab_N, ATP-synt_ab, ATP-synt_ab_C		Last sequence update: 1989	Q332R4
								A0A3B6K9K7
								A0A3B6RD12
								A0A3B6B8G2
								A0A3B6SL57
								A0A3B6JHJ0
								A0A3B6NPL2
								A0A3B5ZVC1
								A0A3B6DBJ7
								A0A3B6FR48
								A0A3B6GRV2
								A0A3B6C5R9
								A0A3B6LT32
								A0A3B6D6H2
P20858	ATP synthase subunit beta, chloroplastic (EC 7.1.2.2) (ATP synthase F1 sector subunit beta) (F-ATPase subunit beta)	Triticum aestivum	atpB	Complete	ATP-synt_ab		Last sequence update: 1991	A0A3B6DE81
								A0A3B6DPM4
P06528	ATP synthase subunit b, chloroplastic (ATP synthase F(0) sector subunit b) (ATPase subunit I)	Triticum aestivum	ATPF	Complete	ATP-synt_B		Last sequence update: 1988	A0A3B5Z4J5*
								A0A3B6JCT8*
Q8H215	ATP-dependent 6-phosphofructokinase (ATP-PFK) (Phosphofructokinase) (EC 2.7.1.11) (Phosphohexokinase) (Fragment)	Triticum aestivum	PFK	Fragment	PFK﻿		Last sequence update: 2003	NO SEQUENCES
P24064	ATP-dependent Clp protease proteolytic subunit (EC 3.4.21.92) (Endopeptidase Clp)	Triticum aestivum	clpP	Complete	CLP_protease		Last sequence update: 2001	A0A3B6FNV7
								A0A3B6GKR0
								A0A3B6A390
								A0A3B6DCE7
								A0A3B5XWC2
								A0A3B6MIA2
								A0A3B6U9K1
								A0A3B5ZUX0
P93594	Beta-amylase Tri a 17 (EC 3.2.1.2) (1,4-alpha-D-glucan maltohydrolase) (allergen Tri a 17.0101)	Triticum aestivum	BMY1	Complete	Glyco_hydro_14	Tri a 17	Last sequence update: 1997	A0A3B6C4B2
								A0A3B6AXC6
								A0A3B6C6N3
								A0A3B6DBK7
								A0A3B6AW32
								A0A3B6IYD4
								A0A3B6J0P1
								A0A3B6U9P0
								A0A3B6UA75
								A0A3B6TZ67
								A0A3B6KSH4
								A0A3B6U3W8
								A0A2X0TUH3
P69373	Chloroplast envelope membrane protein	Triticum aestivum	cemA	Complete	CemA		Last sequence update: 2005	A0A3B6FSL1*
P38076	Cysteine synthase	Triticum aestivum	CYS1	Complete	PALP		Last sequence update: 1994	A0A3B6KBM0
								A0A3B6MJZ8
								A0A3B6LFG4
								A0A3B6LDM6
								A0A3B6ML72
								A0A3B6LFE4
								A0A3B6LF69
A0A3B6PSJ4	PALP domain-containing protein	Triticum aestivum	TRITD_6Av1G196040	Complete	PALP		Last sequence update: 2018	A0A3B6QLR3
								A0A3B6NVH7
								A0A3B6QKW1
P20158	Defensin-like protein 1 (Gamma-1-purothionin)	Triticum aestivum	PDF31	Complete			Last sequence update: 1991	W5FHQ6
								A0A060AJU4
								A0A3B6MUI8
P20159	Defensin-like protein 2 (Gamma-2-purothionin)	Triticum aestivum	PDF31	Complete			Last sequence update: 1991	See the collected entris of P20158
Q9ST59	DELLA protein RHT-1 (Protein Rht-B1/Rht-D1) (Reduced height protein 1)	Triticum aestivum	RHT1	Complete	DELLA		Last sequence update: 2000	G9DDR9
								G9DDS0
P30569	EC protein I/II	Triticum aestivum	TRITD_1Bv1G126990	Complete	Metallothio_PEC		Last sequence update: 2007	NO SEQUENCES
P30570	EC protein III	Triticum aestivum	TRITD_1Bv1G126990	Complete	Metallothio_PEC		Last sequence update: 2007	NO SEQUENCES
Q84N28	Flavone O-methyltransferase 1 (EC 2.1.1.-) (Caffeic acid O-methyltransferase) (TaCOMT1)	Triticum aestivum	OMT1	Complete	Dimerisation		Last sequence update: 2003	A0A3B6TGX3*
								A0A3B6RL53*
								A0A3B6H4E7*
								A0A3B6PE82*
								A0A3B6ETU6*
								A0A3B6NJA1*
								W5D5N4*
								A5HB56
Q38J50	Tricetin 3',4',5'-O-trimethyltransferase (TaOMT2) (EC 2.1.1.169) (Caffeic acid 3-O-methyltransferase) (TaCM) (Flavone O-methyltransferase 2)	Triticum aestivum	OMT2	Complete	Dimerisation, Methyltransf_2		Last sequence update: 2005	See the collected entris of Q84N28
P69326	Ubiquitin	Triticum aestivum	TRITD_7Av1G247510	Complete	ubiquitin		Last sequence update: 2010	A0A1D6RLC6*
								A0A3B6U9W6*
								A0A3B6SMA3*
								A0A3B6NL68*
								A0A3B6RQ55*
								A0A3B6RQC7
								A0A3B6DJA0
								A0A3B6KDF7
W5A9E1	Glutamate dehydrogenase	Triticum aestivum	MUB1b	Complete	ubiquitin; Ribosomal_S27		Last sequence update: 2014	W5ADS2
A0A1D5XNC2	Ubiquitin	Triticum aestivum	Ub-CEP52-2a	Complete	ubiquitin ; Ribosomal_L40e		Last sequence update: 2016	A0A3B6IT74
W5FEU1*	Uncharacterized protein	Triticum aestivum	RUB1a	Complete	ubiquitin		Last sequence update: 2014	A0A3B6KJN0*
								A0A3B6PL28*
								A0A3B6NNS4*
								A0A3B5Y0U0*
								A0A3B5ZVV9*
								A0A3B6QF77*
								A0A3B5ZU53*
								A0A3B6RAN8*
								A0A3B6TKS9*
P14723*	Uncharacterized 16 kDa protein in middle repetitive insertion sequence WIS1	Triticum aestivum	TRITD_6Av1G223290	Complete	N/A		Last sequence update: 1990	A0A3B5XX45*
								A0A3B6HR75*
Q9XPS5*	Uncharacterized protein ycf70 (ORF42)	Triticum aestivum	ycf70	Complete	Ycf70		Last sequence update: 1999	NO SEQUENCES
Q42430	Zinc finger protein 1 (WZF1)	Triticum aestivum	TRITD_5Bv1G203780	Complete	N/A		Last sequence update: 1996	A0A3B6MX14*
								A0A3B6KQI9*
Q8L5C6	Xylanase inhibitor protein 1	Triticum aestivum	XIPI	Complete	Glyco_hydro_18	Tri a XI	Last sequence update: 2005	Q4W6G2
								A0A3B6TZ07
								A0A3B6TZ03
								A0A3B6PFH8
								A0A3B6JJ84
								A0A3B6HXF3
Q05806	Type-5 thionin [Cleaved into: Type-5 thionin (Type V thionin); Acidic protein]	Triticum aestivum	TTHV	Complete	N/A		Last sequence update: 1996	Q41585
Q8LRM8	Translationally-controlled tumor protein homolog (TCTP)	Triticum aestivum	TCTP	Complete	TCTP		Last sequence update: 2001	A0A3B6INC2
								E6Y289
P58272	Translation initiation factor IF-1, chloroplastic	Triticum aestivum	infA	Complete	eIF-1a		Last sequence update: 2001	A0A3B6LQM8
								A0A3B6EPV6
								A0A3B6EQK6
								A0A3B5XX13
P47815	Eukaryotic translation initiation factor 1A	Triticum aestivum	TRITD_7Bv1G139070	Complete	eIF-1a		Last sequence update: 2007	W5I4R7
P82977	Subtilisin-chymotrypsin inhibitor WSCI	Triticum aestivum	TRITD_1Bv1G006210	Complete	potato_inhibit	Tri a 39	Last sequence update: 2007	A0A3B5YQP1*
								A0A3B5ZMV0*
								A0A3B5ZNA8*
								A0A3B6TYZ6*
								A0A3B5YRR0*
								A0A3B5ZMT2*
								A0A3B5YRZ8*
								A0A3B5YQQ2*
								A0A3B6UD19*
Q43654	Starch synthase 1, chloroplastic/amyloplastic	Triticum aestivum	WSSI-2	Complete	Glyco_transf_5 Glycos_transf_1		Last sequence update: 2004	Q9LEC0
								A0A3B6TJZ4
								A0A3B6RDL8
Q2QKB4	Splicing factor U2af large subunit B (U2 auxiliary factor 65 kDa subunit B) (U2 small nuclear ribonucleoprotein auxiliary factor large subunit B) (U2 snRNP auxiliary factor large subunit B)	Triticum aestivum	U2AF65B	Complete	RRM_1		Last sequence update: 2006	A0A3B6UAE7
								A0A3B6JHQ5
								A0A3B6UAS5
								A0A3B6HST0
								A0A3B6JG20
								A0A3B6HV01
								A0A3B6JGZ6
								A0A3B6U4Q9
								A0A3B6HWF0
								A0A3B6U052
								A0A3B6HXD0
								A0A3B6JJB0
Q2QKB3	Splicing factor U2af large subunit A (U2 auxiliary factor 65 kDa subunit A) (U2 small nuclear ribonucleoprotein auxiliary factor large subunit A) (U2 snRNP auxiliary factor large subunit A)	Triticum aestivum	U2AF65A	Complete	RRM_1		Last sequence update: 2006	A0A3B6KPD5
								A0A3B6KNU3
								A0A3B6MX45
								A0A3B6MYF4
								A0A3B6KL48
								A0A3B6KNM4
								A0A3B6MVS8
								A0A3B6MXI3
								A0A3B6LR46
M4VSR0	Low temperature-responsive RNA-binding protein	Triticum aestivum	LTR	Complete	RRM_1		Last sequence update: 2013	A0A3B6JDJ0
								A0A3B6IKM2
A0A3B6IRL5	U2 snRNP auxiliary factor large subunit	Triticum aestivum	TRITD_4Bv1G071120	Complete	RRM_1		Last sequence update: 2018	A0A3B6ISD7
								A0A3B6JGE3
								A0A3B6HX22
								A0A3B6JJ67
								A0A3B6HW38
								A0A3B6IPY1
								A0A3B6IPX9
								A0A3B6HUP7
								A0A3B6JHB8
								A0A3B6HT40
								A0A3B6JJM4
								A0A3B6JI31
P84188	Serine--glyoxylate aminotransferase (SGAT) (EC 2.6.1.45) (Alanine--glyoxylate aminotransferase) (AGT) (EC 2.6.1.44) (Fragments)		N/A	Complete	N/A		Last sequence update: 2004	NO SEQUENCES
P11515	Serine carboxypeptidase 3	Triticum aestivum	CBP3	Complete	Peptidase_S10		Last sequence update: 1989	A0A3B6PFH4
								A0A3B6NJC1
								A0A3B6QBD5
P08819	Serine carboxypeptidase 2	Triticum aestivum	CBP2	Complete	Peptidase_S10		Last sequence update: 2007	A0A3B5YSY9
								A0A3B5XVG1
								A0A3B5ZPT5
								A0A3B5ZQB0
								A0A3B5XVN6
								A0A3B5ZRD1
A0A3B6GST8	Carboxypeptidase	Triticum aestivum	CXP;2-1b	Complete	Peptidase_S10		Last sequence update: 2018	A0A3B6ELL9
								A0A077RXY9
								A0A3B6GTA4
								A0A3B6FJP2
A0A3B6DKY6	Carboxypeptidase	Triticum aestivum	CXP;2-1b	Complete	Peptidase_S10		Last sequence update: 2018	A0A3B6QBD5
								A0A3B6NJC1
								A0A3B6PFH4
								P11515
P46285	Sedoheptulose-1,7-bisphosphatase, chloroplastic (EC 3.1.3.37) (SED(1,7)P2ase) (Sedoheptulose bisphosphatase) (SBPase)		TRITD_3Av1G223210	Complete	FBPase, FBPase_C		Last sequence update: 1995	D8L9G3
								A0A3B6GX15*
								A0A3B6GYS8*
B0LXM0	S-adenosylmethionine synthase	Triticum aestivum	SAMS	Complete	S-AdoMet_synt_N, S-AdoMet_synt_M, S-AdoMet_synt_C		Last sequence update: 2020	A0A3B6GVN2
								A0A3B6QIZ3
								A0A077RWS5
								A0A3B6EFT9
								A0A3B6PLR8
								A0A3B6NQ80
								A0A1D6B308
								A0A3B6D5B9
								W5GBW4
								A0A3B6NSH7
P08823	RuBisCO large subunit-binding protein subunit alpha, chloroplastic	Triticum aestivum	OsI_37967a	Complete	Cpn60_TCP1		Last sequence update: 1988	A0A1D5UV66*
								A0A3B6N3C7*
								A0A3B6LYY0*
								A0A3B6HZY0*
								A0A3B6HYB1*
								A0A3B6N2R9*
								A0A3B6LYU7*
A0A3B6TIH9*	Uncharacterized protein	Triticum aestivum	TRITD_7Av1G008550	Complete	Cpn60_TCP1		Last sequence update: 2018	A0A3B6TBW8*
								A0A3B6RB72*
								A0A3B6RB14*
								A0A3B6I5K9*
								A0A3B6I2A6*
								A0A3B6I483*
								A0A3B6Q8W4*
								A0A3B6NIG8*
								A0A3B6PD06*
								A0A3B6PEE6*
								A0A3B6PD02*
A0A3B6SMV3	CCT-epsilon	Triticum aestivum	TRITD_7Bv1G151340	Complete	Cpn60_TCP1		Last sequence update: 2018	W5HBZ2
								A0A3B6TMW9
								A0A3B6SG39
								A0A3B6TU40
								A0A3B5ZUI2
								A0A3B5YXI4
A0A3B5YV41*	Uncharacterized protein	Triticum aestivum	CPN60Ic	Complete	Cpn60_TCP1		Last sequence update: 2018	A0A3B5XXN8*
								A0A3B5ZRV3*
								A0A3B5ZRV7*
								A0A3B6IXJ9*
								A0A3B6JPZ3*
								A0A3B6I2X9*
								A0A3B6IY77*
P07398	Ribulose bisphosphate carboxylase small subunit, chloroplastic 3 (RuBisCO small subunit 3) (Fragment)	Triticum aestivum	RBCS3	Complete	RuBisCO_small﻿		Last sequence update: 1988	A0A3B6ARZ1
								A0A3B6AR41
								A0A3B6D5L2
								A0A3B6D693
								A0A3B6D5P6
								A0A3B6ARH0
								A0A3B6BYT1
								A0A3B6BYP2
								A0A3B6ARZ4
								A0A3B6ASA9
								A0A3B6BYS6
								A0A3B6C1D6
								A0A3B6BYN7
								A0A3B6D609
								A0A3B6BYZ2
								A0A3B6D605
								A0A1D5U6W5
								W5BKP3
								Q9FEE4
								W5C9Y4
								W5F0E6
								A0A0U2V4D5
								A0A341VWF3
P00871	Ribulose bisphosphate carboxylase small subunit, chloroplastic 1 (RuBisCO small subunit 1) (Ribulose bisphosphate carboxylase small chain PWS4.3, chloroplastic) (RuBisCO small subunit PWS4.3)	Triticum aestivum	RBCS1	Complete	RbcS, RuBisCO_small		Last sequence update: 1992	See the collented entries of P07398
P26667	Ribulose bisphosphate carboxylase small subunit, chloroplastic 2 (RuBisCO small subunit 2)	Triticum aestivum	RBCS2	Complete	RuBisCO_small		Last sequence update: 1992	See the collented entries of P07398
P11383	Ribulose bisphosphate carboxylase large chain (RuBisCO large subunit) (EC 4.1.1.39)	Triticum aestivum	rbcL	Complete	RuBisCO_large, RuBisCO_large_N		Last sequence update: 1990	A0A3B6MXH4
P04784	Chlorophyll a-b binding protein, chloroplastic (LHCII type I CAB) (LHCP)	Triticum aestivum	WHAB1.6	Complete	Chloroa_b-bind		Last sequence update: 1987	A0A3B5Z4F2
								A0A3B6A2I8
								A0A3B5Y7P0
								A0A3B6KRK2
								A0A3B6LVG8
								A0A3B6N1F1
								A0A3B6MZT6
								A0A3B6KSA1
								A0A3B6LVL4
								A0A3B6QB29
								A0A3B6NJQ4
								A0A3B6U962
								A0A3B6N0I8
								A0A3B6LVK6
								A0A3B6PHP0
								A0A1D5RS51
								A0A3B6QDP2
								F6K744
								A0A3B6NLG5
								A0A3B6NM91
								A0A3B6NL68
								A0A3B6SE95
								A0A3B6PHQ9
								A0A3B6NLG0
								A0A3B6NM20
								A0A3B6TGX4
								A0A3B6RHL2
								A0A3B5Z3B4
								A0A3B6U7M4
								A0A3B6SAN9
								A0A3B6A0F0
								A0A3B5Z2Y2
								A0A3B5ZZX3
								A0A3B6PJG4
								A0A3B5Z3Z4
								A0A3B6TNX6
								A0A1D5ZLT0
								A0A3B5Y384
								A0A3B6LQN1
P07747	Cytochrome b (Complex III subunit 3) (Complex III subunit III) (Cytochrome b-c1 complex subunit 3) (Ubiquinol-cytochrome-c reductase complex cytochrome b subunit)	Triticum aestivum	MT-CYB	Complete	Cytochrome_B		Last sequence update: 2004	Q332Q5
								A0A3B6JFY0
								A0A3B6DP10
								A0A3B6TI59
								A0A3B6HU65
								A0A3B6RHK7
								A0A3B5XWQ2
								A0A3B5Z444
P60162	Cytochrome b6	Triticum aestivum	petB	Complete	Cytochrome_B		Last sequence update: 2003	A0A3B5ZUX5
								A0A3B6MT74
								A0A3B6NQU1
P69386	Cytochrome b559 subunit alpha (PSII reaction center subunit V)	Triticum aestivum	psbE	Complete	Cytochrom_B559		Last sequence update: 2004	A0A3B6U9I3
								A0A3B6QMH7
								A0A3B6GPS3
								A0A3B6C2P4
								A0A3B6AX67*
								A0A3B6AX34
								A0A3B6KRG7
								A0A3B6GW78
								A0A3B6STH9
								A0A3B6NJX8
								A0A3B6GT78
								A0A3B6C5V8*
								A0A3B6FFC2
								A0A3B6HU36*
								A0A077RQZ4
								A0A3B5ZTR9
								A0A3B5XYE0*
P60125	Cytochrome b559 subunit beta (PSII reaction center subunit VI)	Triticum aestivum	psbF	Complete	Cytochrom_B559		Last sequence update: 2004	NO SEQUENCES
Q7X9A6	Cytochrome b6-f complex iron-sulfur subunit, chloroplastic (EC 7.1.1.6) (Plastohydroquinone:plastocyanin oxidoreductase iron-sulfur protein) (Rieske iron-sulfur protein) (ISP) (RISP)	Triticum aestivum	petC	Complete	Rieske		Last sequence update: 2003	A0A3B6C6F4
								A0A3B6AV65
P12119	Cytochrome b6-f complex subunit 4 (17 kDa polypeptide)	Triticum aestivum	petD	Complete	Cytochrom_B_C		Last sequence update: 2001	A0A3B6N1W0
								A0A3B6U9Q7
								A0A3B5ZSL3
								A0A3B5ZTS9
P69463	Cytochrome b6-f complex subunit 5 (Cytochrome b6-f complex subunit PetG) (Cytochrome b6-f complex subunit V)	Triticum aestivum	petG	Complete	PetG﻿		Last sequence update: 2005	A0A3B5ZT80*
								A0A3B6FJE5*
								A0A3B6GPW8*
								A0A3B6TF17*
								A0A3B6FPL8*
								A0A3B6DD74*
								A0A3B6FIZ2*
								A0A3B6C765*
								A0A3B6PNG5*
								A0A3B5ZUN8*
P58247	Cytochrome b6-f complex subunit 6 (Cytochrome b6-f complex subunit PetL) (Cytochrome b6-f complex subunit VI)	Triticum aestivum	petL	Complete	PetL		Last sequence update: 2001	A0A3B6AXH9
								A0A3B6ENS3
								A0A3B6EQA2
								A0A3B6MRY1
								A0A3B6RPX7
								A0A3B6FLF6
								SAZ3G8
								A0A341SH95
								A0A3B5ZTF4
								A0A3B5Z236
P61047	Cytochrome b6-f complex subunit 8 (Cytochrome b6-f complex subunit PetN) (Cytochrome b6-f complex subunit VIII)	Triticum aestivum	petN	Complete	PetN		Last sequence update: 2004	NO SEQUENCES
P00068	Cytochrome c	Triticum aestivum	TRITD_1Av1G166520	Complete	Cytochrom_C		Last sequence update: 1986	W4ZNQ8
								W5D5X9
								A0A3B6ERV7
								A0A1D5UJX5
P58266	Cytochrome c biogenesis protein CcsA	Triticum aestivum	ccsA	Complete	Cytochrom_C_asm		Last sequence update: 2001	NO SEQUENCES
P68539	Cytochrome c oxidase subunit 1 (EC 7.1.1.9) (Cytochrome c oxidase polypeptide I)	Triticum aestivum	COX1	Complete	COX1		Last sequence update: 2004	A0A3B6U2G2
								A0A3B6U780
								A0A3B6R8Y3
								A0A3B6R9E5
								A0A3B6DBA3
								A0A3B6QK93
								A0A3B6C522
								A0A3B6GWE3
								A0A3B6IX10
								A0A3B6FNE0
P00413	Cytochrome c oxidase subunit 2 (EC 7.1.1.9) (Cytochrome c oxidase polypeptide II)	Triticum aestivum	COX2	Complete	COX2		Last sequence update: 1990	Q332P0
								A0A3B5Z574
								A0A3B6U2J3
								A0A3B6JFU9
								A0A3B6KCI8
								A0A3B6R8Y8
								A0A3B6PLD6
								A0A3B6FX99
								A0A3B6NQK9
								A0A3B6C5U8
								A0A3B6H0P5
								A0A2X0S165
P15953	Cytochrome c oxidase subunit 3 (EC 7.1.1.9) (Cytochrome c oxidase polypeptide III)	Triticum aestivum	COX3	Complete	COX3		Last sequence update: 1990	Q332R0
								A0A3B6KC16
								A0A3B6QEK9
								A0A3B6DP59
								A0A3B6TX45
								A0A3B6FR43
								A0A3B6DEB6
								A0A3B6RD06
								A0A3B5Z3R7
P05151	Cytochrome f	Triticum aestivum	petA	Complete	Apocytochr_F_C		Last sequence update: 2003	A0A3B6MZ92
								A0A3B6KTQ4
P69448	ATP synthase subunit c, chloroplastic (ATP synthase F(0) sector subunit c) (ATPase subunit III) (F-type ATPase subunit c) (F-ATPase subunit c) (Lipid-binding protein)	Triticum aestivum	atpH	Complete	ATP-synt_C		Last sequence update: 1986	A0A3B6U5J0
								A0A3B6U9S0
								A0A3B6MJG5
								A0A3B6U7J8
								A0A3B6SJH6
								A0A3B6N187
								A0A3B6MRP9
								A0A3B6PM48
								A0A3B6Q8Z2
								A0A3B6SRI6
								A0A3B6JEA5
								A0A3B5Z3W1
								A0A3B5ZPS3
P12073	DNA-directed RNA polymerase subunit alpha (PEP) (EC 2.7.7.6) (Plastid-encoded RNA polymerase subunit alpha) (RNA polymerase subunit alpha)	Triticum aestivum	rpoA	Complete	RNA_pol_A_bac		Last sequence update: 2001	A0A3B6NQW2
								A0A3B5XX09
Q9XPS7	DNA-directed RNA polymerase subunit beta (EC 2.7.7.6) (PEP) (Plastid-encoded RNA polymerase subunit beta) (RNA polymerase subunit beta)	Triticum aestivum	rpoB	Complete	RNA_pol_Rpb2_1		Last sequence update: 1999	NO SEQUENCES
Q9XPS8	DNA-directed RNA polymerase subunit beta' (EC 2.7.7.6) (PEP) (Plastid-encoded RNA polymerase subunit beta') (RNA polymerase subunit beta')	Triticum aestivum	rpoC1	Complete	RNA_pol_Rpb1_1		Last sequence update: 1999	NO SEQUENCES
Q9XPS9	DNA-directed RNA polymerase subunit beta'' (EC 2.7.7.6) (PEP) (Plastid-encoded RNA polymerase subunit beta'') (RNA polymerase subunit beta'')	Triticum aestivum	rpoC2	Complete	RNA_pol_Rpb1_4﻿		Last sequence update: 1999	NO SEQUENCES
Q03033	Elongation factor 1-alpha	Triticum aestivum	TEF1	Complete	GTP_EFTU, GTP_EFTU_D2, GTP_EFTU_D3		Last sequence update: 1993	A0A1D5XDB6
								A0A1D5UZW7
								A0A3B6ARY9
P29546	Elongation factor 1-beta	Triticum aestivum	TRITD_2Av1G035490	Complete	EF1_GNE		Last sequence update: 2007	A0A3B6DB70
								A0A3B6C101
								A0A3B6ATD7
A0A3B6RM24*	Uncharacterized protein	Triticum aestivum	TRITD_7Av1G196720	Complete	GST_N; GST_C; EF1G		Last sequence update: 2018	A0A3B6THH1*
								A0A3B6TMR7
								A0A3B6SI60*
								A0A3B6SP22*
A0A3B6AUH5	EF1_GNE domain-containing protein	Triticum aestivum	TRITD_2Av1G055360	Complete	EF1_GNE		Last sequence update: 2018	W5BMW7
								A0A3B6AVR8
P16347	Endogenous alpha-amylase/subtilisin inhibitor (WASI)	Triticum aestivum	TRITD_2Av1G223060	Complete	Kunitz_legume		Last sequence update: 1990	A0A3B6C9V8*
								A0A3B6B2R3*
								A0A3B6DFW7*
								A0A3B5Y3Y0*
P41378	Eukaryotic initiation factor 4A	Triticum aestivum	TRITD_7Av1G226520	Complete	DEAD Helicase_C		Last sequence update: 1995	A0A3B6TVN9
								A0A0C4BKH5
								A0A3B6QDH4
								A0A3B6PJY5
								A0A3B6PIH9
								A0A3B6NKH5
O24473	Eukaryotic translation initiation factor 2 subunit beta	Triticum aestivum	TRITD_4Bv1G106560	Complete	eIF-5_eIF-2B		Last sequence update: 1988	A0A3B6IPF3
								A0A3B6JI94
								A0A3B6HTG0
Q9AUJ7	Eukaryotic translation initiation factor 4B1	Triticum aestivum	EIF4B	Complete	eIF-4B eIF-4B		Last sequence update: 2001	A0A3B6B057*
								A0A3B6C8P3*
P29557	Eukaryotic translation initiation factor 4E-1	Triticum aestivum	eIF4E	Complete	IF4E		Last sequence update: 2003	W5D237
Q03389	Eukaryotic translation initiation factor isoform 4E-2 (eIF(iso)-4E-2) (eIF(iso)4E-2) (eIF-(iso)4F 25 kDa subunit) (eIF-(iso)4F p28 subunit) (mRNA cap-binding protein)	Triticum aestivum	Os10g0467600a	Complete	IF4E		Last sequence update: 1994	A0A3B5YVA7
								A0A3B5XXU1
								A0A3B5XZ03
A3RCV9	Eukaryotic translation initiation factor NCBP (Novel cap-binding protein) (nCBP) (mRNA cap-binding protein)	Triticum aestivum	NCBP	Complete	IF4E		Last sequence update: 2007	A0A3B6IR12
								A0A3B6HPM4
P00228	Ferredoxin, chloroplastic	Triticum aestivum	PETF	Complete	Fer2		Last sequence update: 2007	A0A3B6TSP4
A0A3B6LUH0*	Uncharacterized protein	Triticum aestivum	TRITD_5Bv1G212660	Complete	Fer2; Fer2_2; FAD_binding_5; CO_deh_flav_C; Ald_Xan_dh_C; Ald_Xan_dh_C2		Last sequence update: 2018	A0A3B6N0I9*
								A0A3B6KRE9*
								A0A3B6MZ29*
								A0A3B6LUI8*
								A0A3B6N0I3*
								A0A3B6KNA8*
								A0A3B6LUG5*
								A0A3B6KNB3*
								A0A3B6KQP6*
								A0A3B6LUR1*
								A0A3B6MXU1*
								A0A3B6KQY8*
								A0A3B6KP15*
								A0A3B6LT83*
								A0A3B6MYU6*
								A0A3B6KRE4*
								A0A3B6LUI9*
								A0A3B6MZK3
A0A3B6N0I9	Uncharacterized protein	Triticum aestivum	TRITD_5Av1G215910	Complete	Fer2; Fer2_2; FAD_binding_5; CO_deh_flav_C; Ald_Xan_dh_C; Ald_Xan_dh_C2		Last sequence update: 2018	See the collected entries of A0A3B6LUH0
P09195	Fructose-1,6-bisphosphatase, chloroplastic (FBPase) (EC 3.1.3.11) (D-fructose-1,6-bisphosphate 1-phosphohydrolase)	Triticum aestivum	FBP	Complete	FBPase		Last sequence update: 1989	A0A3B6IQW9
								A0A3B6JIX7
D8L9K9	D-fructose-1,6-bisphosphate 1-phosphohydrolase	Triticum aestivum	TAA_ctg0464b.00040.1	Complete	FBPase; FBPase_C		Last sequence update: 2016	A0A1D5VCR6
								A0A3B5YZU8
								A0A3B5Y2I6
								A0A3B5ZWI9
								A0A3B5ZX06
P52409	Glucan endo-1,3-beta-glucosidase (EC 3.2.1.39) ((1->3)-beta-glucan endohydrolase) ((1->3)-beta-glucanase) (Beta-1,3-endoglucanase)	Triticum aestivum	GLC1	Complete	Glyco_hydro_17		Last sequence update: 1996	A0A3B6IRG1
								A0A3B6JGS2
								A0A3B6HSX4
								A0A3B6HV48
A0A3B6H1E6*	Uncharacterized protein	Triticum aestivum	TRITD_3Av1G266130	Complete	Glyco_hydro_17		Last sequence update: 2018	A0A3B6EUA2*
								A0A3B6FXB0*
								A0A077S7Q4*
								A0A3B6U482*
								A0A3B6ERI7*
								A0A3B6FX67*
								A0A3B6H1A8*
								Q4JH28
								A0A3B6H2C7*
								A0A3B6G0C3*
A0A3B6ESC8*	Uncharacterized protein	Triticum aestivum	TRITD_3Av1G265550	Complete	Glyco_hydro_17		Last sequence update: 2018	A0A3B6FX77*
								A0A3B6H5G2*
								A0A3B6EQQ1*
Q9SWW5	Glutathione gamma-glutamylcysteinyltransferase 1 (EC 2.3.2.15) (Cadmium tolerance protein) (Phytochelatin synthase 1) (TaPCS1)	Triticum aestivum	PCS1	Complete	Phytochelatin﻿		Last sequence update: 2000	A0A3B6RG72
								A0A3B6SG16
								A0A3B6TNV4
								A0A3B6RCJ5
								A0A3B6SE80
O04437	Glutathione S-transferase (EC 2.5.1.18) (GST class-zeta)	Triticum aestivum	GSTZ1	Complete	GST_C		Last sequence update: 1997	A0A3B6KMD9
								A0A3B6MWD3
								A0A3B6LQE2
								A0A3B6MV14
								A0A3B6LQC9
								A0A3B6LQL6
								A0A3B6LQ94
								A0A3B6LNY2
A0A3B5YRG4*	Uncharacterized protein	Triticum aestivum	DHAR1a	Complete	GST_N_3; GST_C_2		Last sequence update: 2018	A0A3B5XVD9*
								A0A3B5YRG3*
P27736	Granule-bound starch synthase 1, chloroplastic/amyloplastic	Triticum aestivum	WAXY	Complete	Glyco_transf_5, Glycos_transf_1		Last sequence update: 1992	Q9S7N5
								Q9FUU6
								B3V9H7
P27806	Histone H1	Triticum aestivum	TRITD_5Bv1G218390	Complete	Linker_histone		Last sequence update: 2001	Q9SWU2
								A0A3B6KRY4
P15871	Histone H1.1 (Fragment)	Triticum aestivum	TRITD_5Av1G220580	Fragment	Linker_histone		Last sequence update: 1990	See the collected entries of P27806
								A0A3B6KRG8
P15872	Histone H1.3 (Fragments)	Triticum aestivum	N/A	Fragment	Linker_histone		Last sequence update: 1990	NO SEQUENCES
P02275	Histone H2A.1	Triticum aestivum	H2A-9	Complete	Histone, Histone_H2A_C		Last sequence update: 2007	A0A3B6NJJ7
								A0A3B6PFE4
								A0A3B6NJB2
								A0A3B6PDZ2
								A0A3B6PHU3
								A0A3B6QC27
								A0A3B6Q9F5
								A0A1D6AWG3
								A0A3B6EFC8
								A0A3B6PFD2
								A0A3B6PH64
								A0A3B6PEU0
								A0A3B5Z2B2
								A0A3B6Q9Q4
								A0A3B6NKD7
								A0A3B6PGC0
								A0A3B6QBC5
								A0A3B6NK66
								A0A3B6PI45
								A0A3B6NJA7
								A0A3B6NL75
								A0A3B6MZ32
								A0A3B6LVY4
								A0A3B6NL63
								A0A3B6KS31
								Q43213
								A0A3B6QCS0
								Q43214
								A0A3B6PFM8
								A0A3B6NKE6
								A0A080YUW8
								A0A3B5XU87
								P02277
								A0A3B6H4D4
								A0A3B5ZNP4
								A0A3B6ERD4
								A0A3B5ZPX9
								A0A3B5YS57
								A0A3B5XV63
								P02276
								A0A341XD25
								A0A3B6LN74
								A0A3B6ITY9
								A0A3B6NM88
								A0A3B6HTJ6
								A0A3B6HQK6
								A0A3B6HS34
								A0A3B6IQN3
								A0A3B6SRH4
								A0A3B6MU88
								A0A3B5YR45
								A0A3B6JK95
								A0A3B6PK12
								A0A3B6TPH6
								A0A3B6SLE2
								A0A3B6RPN7
								A0A3B6RPH6
								A0A1D6C7D4
								A0A3B6TZF9
P02276	Histone H2A.2.1	Triticum aestivum	TRITD_1Bv1G010590	Complete	Histone, Histone_H2A_C		Last sequence update: 1988	A0A3B5XU87
								A0A3B5YR45
								A0A3B5YS57
								A0A3B5ZNP4
								A0A3B6LN74
								A0A3B6SRH4
								A0A3B6MU88
								A0A3B5XV63
								A0A341XD25
								A0A3B6TPH6
								A0A1D6C3N7
								A0A3B6TPH1
								A0A3B6KH62
								A0A3B6IQN3
								A0A3B6PK12
								A0A3B6TWN6
								A0A3B6QBP3
								A0A3B6RPH6
								A0A3B6ITY9
								A0A1D6C7D4
								A0A3B6SLE2
								A0A3B6RPN7
								A0A3B6RPP1
								A0A3B6TWP1
								A0A3B6NM88
								A0A3B6HS34
								A0A3B6HTJ6
								A0A3B6HQK6
								A0A3B6PK12
								A0A3B6QBP3
								A0A3B6JIN7
								A0A3B6PLZ8
								A0A3B6REL5
								A0A3B6JK95
								A0A3B6NKJ0
								A0A3B6LW92
								A0A3B6KRI9
								A0A3B6SEG6
P02277	Histone H2A.2.2	Triticum aestivum	OsI_002060a	Complete	Histone		Last sequence update: 1988	See the collected entries of P02276
Q43208	Histone H2A.4	Triticum aestivum	TH254	Complete	Histone		Last sequence update: 2007	W5BNS0
								A0A3B6AXC2
P27807	Histone H2B.1	Triticum aestivum	TRITD_4Av1G189520	Complete	N/A			A0A3B5Z181
								A0A3B6NI37
								A0A3B6SMX4
								A0A2X0TX35
								A0A3B6RR76
								W5HA06
								A0A3B6SJR1
								A0A3B6Q9V8
								A0A3B6TXR6
								A0A3B6C7J8
								A0A3B6NJR3
								A0A3B6GXM2
								A0A3B6QCB8
								A0A3B6JLW0
								A0A077RX27
								Q43217
								A0A3B6EEW7
								A0A3B6ILN3
								P68428
								A0A3B6IS43
								A0A1D6CGH8
								A0A3B6RA79
								A0A1D6CJP6
								D8L9K7
								A0A3B6PGD8
								A0A3B6AZ71
								A0A3B6C2I9
								A0A3B5Z2K8
								A0A3B6GUS9
								A0A3B5Y0K9
								W5AUU5
								P62785
								A0A3B6U3I5
								A0A3B6RFN4
								A0A3B6B3H4
								A0A3B6PHV6
								A0A3B5Z3M7
								A0A3B6IYW6
								A0A3B6CBA0
								A0A3B6KIR7
								A0A3B6DID8
								P62786
P05621	Histone H2B.2	Triticum aestivum	H2B.4a	Complete	Histone		Last sequence update: 2007	A0A0C4BIL4
								A0A3B5Z3P5
								A0A3B5Z2W1
								A0A3B5Y516
								W5A7K6
								A0A3B5Z2W0
								A0A3B5Y5V4
								A0A3B6QJF3
								A0A3B6U0J4
								A0A3B6PRX5
								A0A3B5Z598
								A0A3B6A0M7
								A0A3B6MMB9
								A0A3B6LH16
								A0A3B6LET3
								A0A3B6KCM0
								A0A3B5Z1Y6
								A0A3B6PGV2
								A0A3B6PEX3
								A0A3B6NHX2
								A0A3B6NHW7
								A0A3B6ECN9
								A0A3B6PFD8
								A0A3B6PGE3
								A0A3B6QC63
								A0A3B6QBC0
								A0A3B5YWA1
								A0A3B6PH68
								A0A3B6PDY8
								A0A3B6HMP6
								A0A3B6IUN1
								A0A3B5Y1R1
								A0A3B5ZWS6
								A0A341P2T8
								A0A3B5ZU79
								A0A3B5XZB7
								A0A3B6HQZ8
								P27807
								A0A3B5Y0W1
								A0A2X0TX35
								A0A3B6C7J8
								A0A3B6EEW7
								A0A3B6QCB8
								A0A3B6GN50
								A0A3B6ILN3
								A0A3B6MKX9
								A0A3B5ZWS7
Q43217	Histone H2B.3	Triticum aestivum	TRITD_7Bv1G206320	Complete	N/A			A0A3B6RR76
								W5HA06
								A0A3B6SMX4
								A0A3B6SMX7
								A0A3B6SMZ7
								A0A3B6GXM2
								A0A3B6TXR6
								A0A3B6NI37
								A0A3B6SJR1
								A0A3B6Q9V8
								A0A3B6Q9K0
								A0A3B6NJR3
								W5HZ15
								A0A3B6HS27
								A0A3B6IS67
								A0A3B6TXJ0
								A0A077RU09
								A0A2X0TX35
								W5GCJ7
								P27807
								W5CTK4
								A0A3B6C7J8
								A0A3B6NLZ3
								A0A3B6GQJ8
								A0A341P2T8
								A0A3B6JLW0
								A0A3B6GNG0
								A0A3B6NKJ3
								Q43215
								A0A3B5Y1R1
								A0A3B5ZWS6
								A0A3B5Y0W1
								A0A3B6HMP6
								A0A3B6GN50
								A0A3B6LRT8
								A0A3B6IUN1
								A0A3B6QCB8
								A0A3B6EEW7
								A0A3B6HQZ8
								A0A3B6KPG5
								A0A3B6PDY8
								A0A3B5XZB7
								A0A3B5YWA1
								A0A341ZCF5
								A0A3B6ILN3
								A0A3B6PFD8
								A0A3B6PH68
								A0A3B6NHX2
Q43215	Histone H2B.4	Triticum aestivum	TH153	Complete	N/A			Q43216
								A0A3B6FVW7
								A0A3B6EQ60
								A0A3B6FWG0
								W5HZ15
								A0A3B6TXJ0
								A0A3B6GN50
								A0A3B5Y2Y0
								A0A3B5ZWW7
								A0A3B5XZB7
								A0A3B6SMX7
								A0A3B6Q9K0
								A0A3B6HQZ8
								Q43215
								W5CTK4
								A0A077RU09
								W5GCJ7
								A0A3B6NLZ3
								A0A3B6GNG0
								A0A3B6GQJ8
								A0A3B6Q9V8
								A0A3B6NJR3
								Q43217
								A0A3B6RR76
								W5HA06
								A0A3B6SMX4
								A0A3B6SMZ7
								A0A3B6GXM2
								A0A3B6JLW0
								A0A3B6NI37
								A0A3B6NKJ3
								A0A3B6HS27
								A0A3B6TXR6
								A0A2X0TX35
								A0A3B6C7J8
								A0A3B5Z1Y6
								A0A3B6PGV2
								P27807
								A0A3B6IS67
								A0A3B6QCB8
								A0A3B6PH68
								A0A3B5Y1R1
								A0A3B5ZWS6
								A0A341P2T8
								A0A3B6PFD8
								A0A341ZCF5
								A0A3B6SJR1
								A0A3B6NHX2
								A0A3B6PGE3
								A0A3B6PDY8
								A0A3B5Y0W1
								A0A3B6NHW7
								A0A3B6HMP6
								A0A3B5ZWW7
								A0A3B6ECN9
								A0A3B6EEW7
Q41575	Histone H2B.6 (H2B123)	Triticum aestivum	TH123	Complete	Histone		Last sequence update: 2007	See the collected entries of Q43215
P68428	Histone H3.2	Triticum aestivum	107648867c	Complete	Histone		Last sequence update: 2007	See the collected entries of P27807
P62785	Histone H4 variant TH011	Triticum aestivum	H4C7c	Complete	CENP-T_C		Last sequence update: 2007	See the collected entries of P27807
P62786	Histone H4 variant TH091	Triticum aestivum	H4C7c	Complete	CENP-T_C		Last sequence update: 2007	See the collected entries of P27807
Q43213	Protein H2A.5 (wcH2A-2)	Triticum aestivum	H2A-2	Complete	Histone﻿, Histone_H2A_C		Last sequence update: 2007	See the collected entries of P02275-76
Q43214	Protein H2A.6 (wcH2A-3)	Triticum aestivum	H2A-3	Complete	Histone﻿, Histone_H2A_C		Last sequence update: 2007	See the collected entries of P02275-76
Q43312	Protein H2A.7 (wcH2A-10) (wcH2A-4)	Triticum aestivum	H2A-4	Complete	Histone﻿, Histone_H2A_C		Last sequence update: 2007	A0A3B6AXC2
								W5BNS0
A0A0C4BKM5	Histone H2A	Triticum aestivum	Os10g0418000a	Complete	Histone; Histone_H2A_C		Last sequence update: 2015	A0A1D5YKH2
A0A1D5YKH2	Histone H2A	Triticum aestivum	Os10g0418000a	Complete	Histone; Histone_H2A_C		Last sequence update: 2016	A0A0C4BKM5
W5BNS0	Histone H2A	Triticum aestivum	Os10g0418000a	Complete	Histone; Histone_H2A_C		Last sequence update: 2014	Q43208
								A0A3B6AXC2
								Q43312
A0A3B5YWA1	Histone H2B	Triticum aestivum	H2B.7a	Complete	Histone		Last sequence update: 2018	See the collected entries of P05621
P40621	HMG1/2-like protein	Triticum aestivum	MNB1Bc	Complete	HMG_box		Last sequence update: 1995	A0A3B6U5Q3
								A0A3B6U023
								A0A3B6U104
								A0A3B6TZ12
								A0A3B6TSR6
								A0A3B6U5X7
Q7XB13	Homogentisate geranylgeranyltransferase (HGGT) (EC 2.5.1.116)	Triticum aestivum	HGGT	Complete	UbiA			A0A3B6RNQ7*
								A0A3B6TYT6*
								A0A3B6TSA9*
								A0A3B6TY66*
								A0A3B6TLX4*
								A0A3B6SNN7*
F8RP11	Hsp70-Hsp90 organizing protein	Triticum aestivum	HOP	Complete	TPR_2 STI1, TPR_11, TPR_8, TPR_11, TPR_8, STI1		Last sequence update: 2011	A0A3B6NS49*
								A0A3B6PN36*
								A0A3B6QFL1*
								A0A3B6B2S4*
								A0A3B6CA96*
Q9S7U0	Inositol-3-phosphate synthase (MIP synthase) (EC 5.5.1.4) (Myo-inositol 1-phosphate synthase) (IPS) (MI-1-P synthase)	Triticum aestivum	MIPS	Complete	Inos-1-P_synth, NAD_binding_5		Last sequence update: 2020	M9XC30
								M9XEK1
								A0A3B6IVE5
								A0A3B6HR91
Q03968	Late embryogenesis abundant protein, group 3	Triticum aestivum	HVA1b	Complete	LEA_4		Last sequence update: 1996	A0A3B5Y545*
								A0A3B5ZZP8*
								A0A3B5Y548*
								A0A3B5Z3R9*
A0A3B5ZZP8*	Uncharacterized protein	Triticum aestivum	HVA1b	Complete	LEA_4		Last sequence update: 2018	See the collected entries of Q03968
P58271	Maturase K (Intron maturase)	Triticum aestivum	matK	Complete	Intron_maturas2		Last sequence update: 2008	A0A3B6MYR4
P43400	Metallothionein-like protein 1 (MT-1)	Triticum aestivum	ALI1	Complete	Metallothio_2		Last sequence update: 1995	A0A3B6HWJ1*
								A0A3B5YU34*
P46274	Mitochondrial outer membrane porin (Voltage-dependent anion-selective channel protein) (VDAC)	Triticum aestivum	VDAC1	Complete	Porin_3﻿		Last sequence update: 1995	A0A3B6LLS3*
								A0A3B6KFD2*
								A0A3B6MPR0*
P58420	NAD(P)H-quinone oxidoreductase chain 4, chloroplastic (EC 7.1.1.-) (NAD(P)H dehydrogenase, chain 4) (NADH-plastoquinone oxidoreductase chain 4)	Triticum aestivum	ndhD	Complete	Proton_antipo_M		Last sequence update: 2001	A0A3B6FJG1
Q95H43	NAD(P)H-quinone oxidoreductase subunit 1, chloroplastic (EC 7.1.1.-) (NAD(P)H dehydrogenase subunit 1) (NDH subunit 1) (NADH-plastoquinone oxidoreductase subunit 1)	Triticum aestivum	ndhD	Complete	Proton_antipo_M﻿		Last sequence update: 2001	NO SEQUENCES
P0CD54	NAD(P)H-quinone oxidoreductase subunit 2 A, chloroplastic (EC 7.1.1.-) (NAD(P)H dehydrogenase, subunit 2 A) (NADH-plastoquinone oxidoreductase subunit 2 A)	Triticum aestivum	ndhB1	Complete	Proton_antipo_M		Last sequence update: 2010	A0A3B6FIN9
								A0A3B6N0A7
								A0A3B6JHE3
								A0A3B6NMZ0
								A0A3B6QG24
								A0A3B6IV60
								A0A3B6MJE7
								A0A3B6JHK1
								A0A3B5ZT53
								A0A3B5Z4A0
								A0A341ZK26
P0CD55	NAD(P)H-quinone oxidoreductase subunit 2 B, chloroplastic (EC 7.1.1.-) (NAD(P)H dehydrogenase, subunit 2 B) (NADH-plastoquinone oxidoreductase subunit 2 B)	Triticum aestivum	ndhB2	Complete	Proton_antipo_M		Last sequence update: 2010	See the collected entries of P0CD54
P27572	NADH-ubiquinone oxidoreductase chain 4 (EC 7.1.1.2) (NADH dehydrogenase subunit 4)	Triticum aestivum	ND4	Complete	Proton_antipo_M﻿		Last sequence update: 2003	Q332P9
								A0A3B6B7X3
								A0A3B6LZC5
								A0A3B6RB07
								A0A3B5YWJ6
								A0A3B6GV35
								A0A3B6D6C2
Q37680	NADH-ubiquinone oxidoreductase chain 5 (EC 7.1.1.2) (NADH dehydrogenase subunit 5)	Triticum aestivum	ND5	Complete	Proton_antipo_M		Last sequence update: 1996	Q332N5
								A0A3B6EGH5
P26303	NAD(P)H-quinone oxidoreductase subunit 3, chloroplastic (EC 7.1.1.-) (NAD(P)H dehydrogenase subunit 3) (NADH-plastoquinone oxidoreductase subunit 3)	Triticum aestivum	ndhC	Complete	Oxidored_q4		Last sequence update: 1992	A0A3B6MJC5
								A0A3B6HRY8
								A0A3B6KM99
								A0A3B6KPQ9
								A0A3B5ZRK0
P60160	NADH-ubiquinone oxidoreductase chain 3 (EC 7.1.1.2) (NADH dehydrogenase subunit 3)	Triticum aestivum	ND3	Complete	Oxidored_q4﻿		Last sequence update: 2003	A0A3B6R9F5
								A0A3B5Z569
								A0A3B5XXS8
								A0A3B6DRG8
								A0A3B6JGU7
								A0A3B5ZRM2
								A0A3B6PKW1
								A0A3B6MLI9
								A0A3B6SL60
								A0A3B6UCT2
								A0A3B6RMX7
								A0A3B6C7N8
								A0A3B6JG80
								A0A3B6JGW6
P69379	NAD(P)H-quinone oxidoreductase subunit 4L, chloroplastic (EC 7.1.1.-) (NAD(P)H dehydrogenase subunit 4L) (NADH-plastoquinone oxidoreductase subunit 4L)	Triticum aestivum	ndhE	Complete	Oxidored_q2		Last sequence update: 2005	A0A341YWK2*
								A0A3B6ENB0*
								A0A3B5Z3W5*
								A0A3B6LNE2*
								A0A3B6CJK0*
								A0A3B6RJ11*
								W5CWG6*
Q95H46	NAD(P)H-quinone oxidoreductase subunit 5, chloroplastic (EC 7.1.1.-) (NAD(P)H dehydrogenase subunit 5) (NADH-plastoquinone oxidoreductase subunit 5)	Triticum aestivum	ndhF	Complete	Proton_antipo_C		Last sequence update: 2001	NO SEQUENCES
Q95H44	NAD(P)H-quinone oxidoreductase subunit 6, chloroplastic (EC 7.1.1.-) (NAD(P)H dehydrogenase subunit 6) (NADH-plastoquinone oxidoreductase subunit 6)	Triticum aestivum	ndhG	Complete	Oxidored_q3		Last sequence update: 2001	A0A3B6ENU3*
								A0A3B6FNA4*
								A0A3B6LNB5*
								A0A3B6HS93*
								A0A3B6LNI3*
								A0A3B6KAG0*
								A0A3B6HS20*
								A0A3B5Z4K0*
Q02500	NADH-ubiquinone oxidoreductase chain 6 (EC 7.1.1.2) (NADH dehydrogenase subunit 6)	Triticum aestivum	ND6	Complete	Oxidored_q3		Last sequence update: 1993	A0A3B5Z695*
								A0A3B5XVW9*
								A0A3B6PVW5*
								A0A3B6S975*
								A0A3B6RNF6*
								A0A3B6LRT2*
								A0A3B6C5S8*
								A0A3B6ITF3*
								A0A3B6DBI7*
								A0A3B6RHI6*
								A0A3B6TJW6*
								A0A3B6GZ79*
								A0A3B6C5V3*
								A0A3B6TJV6*
Q95H42	NAD(P)H-quinone oxidoreductase subunit H, chloroplastic (EC 7.1.1.-) (NAD(P)H dehydrogenase subunit H) (NADH-plastoquinone oxidoreductase 49 kDa subunit) (NADH-plastoquinone oxidoreductase subunit H)	Triticum aestivum	ndhH	Complete	Complex1_49kDa﻿		Last sequence update: 2001	A0A3B6DCK8
								A0A3B6UCK7
								A0A3B6SDK3
								A0A3B5ZUY5
								A0A3B5Z3W9
P05312	NAD(P)H-quinone oxidoreductase subunit I, chloroplastic (EC 7.1.1.-) (NAD(P)H dehydrogenase subunit I) (NDH subunit I) (NADH-plastoquinone oxidoreductase subunit I)	Triticum aestivum	ndhI	Complete	Fer4_10		Last sequence update: 2001	A0A3B6FNX0
								A0A341RB08
								A0A3B6EQU2
								A0A3B5Z3I9
								A0A3B6HTU1
								A0A3B6JGX8
Q95H60	NAD(P)H-quinone oxidoreductase subunit J, chloroplastic (EC 7.1.1.-) (NAD(P)H dehydrogenase subunit J) (NADH-plastoquinone oxidoreductase subunit J)	Triticum aestivum	ndhJ	Complete	Complex1_30kDa﻿		Last sequence update: 2001	A0A3B5ZVR6
								A0A3B6HV00
								A0A3B6AYR3
								A0A3B5ZUI6
								A0A3B6HWL3
								A0A3B5ZUP3
								A0A3B6B1M0
								A0A3B6TE16
P26304	NAD(P)H-quinone oxidoreductase subunit K, chloroplastic (EC 7.1.1.-) (NAD(P)H dehydrogenase subunit K) (NADH-plastoquinone oxidoreductase subunit K)	Triticum aestivum	ndhK	Complete	Oxidored_q6		Last sequence update: 2008	A0A3B6MYL2
								A0A3B5ZUV9
								A0A3B5ZUL3
								A0A3B6DNB7
								A0A3B5Y5R3
								A0A3B6FNU3
								A0A3B6UCZ0
								A0A3B6HVQ1
								A0A3B5ZT65
Q01148	NADH-ubiquinone oxidoreductase chain 1 (EC 7.1.1.2) (NADH dehydrogenase subunit 1)	Triticum aestivum	ND1	Complete	NADHdh		Last sequence update: 1993	Q332N4
Q8LK61	NADP-dependent glyceraldehyde-3-phosphate dehydrogenase (EC 1.2.1.9) (Glyceraldehyde-3-phosphate dehydrogenase [NADP(+)]) (Non-phosphorylating glyceraldehyde 3-phosphate dehydrogenase) (Triosephosphate dehydrogenase)	Triticum aestivum	GAPN	Complete	Aldedh		Last sequence update: 2005	A0A3B6DA58
								A0A3B6C3E1
								A0A3B6AVL4
A0A3B6NW66	Aldedh domain-containing protein	Triticum aestivum	BADH2a	Complete	Aldedh		Last sequence update: 2018	A0A3B6QK96
								A0A3B6PRJ5
								A0A3B6PUC2
A0A1D5UIJ5	Genome assembly, chromosome: II	Triticum aestivum	CAMPLR22A2D_LOCUS3288	Complete	Aldedh		Last sequence update: 2016	See the collected entries of A0A3B6NW66
A0A3B5Y2D7	Delta-1-pyrroline-5-carboxylate synthase	Triticum aestivum	P5CS1a	Complete	AA_kinase; Aldedh		Last sequence update: 2014	Q58QF6
								W5ACM8
								A0A3B5Y2G5
A0A3B6QFM5	Succinate-semialdehyde dehydrogenase	Triticum aestivum	ALDH5F1a	Complete	Aldedh		Last sequence update: 2018	A0A3B6QCZ1
								A0A3B6NLV6
								A0A3B6PJL2
								A0A3B6QEV0
								A0A3B6NPE6
								A0A3B6PJU8
								A0A3B6NNJ8
								A0A3B6NNA5
								A0A3B6PLG3
P60193	Nuclear ribonuclease Z (RNase Z) (EC 3.1.26.11) (Zinc phosphodiesterase ELAC) (tRNA 3 endonuclease) (tRNase Z) (Fragment)	Triticum aestivum	ELAC	Complete	Lactamase_B_2		Last sequence update: 2004	A0A3B6PL12
								A0A3B6PMD6
								A0A3B6PMH1
P93596	Obtusifoliol 14-alpha demethylase (EC 1.14.14.154) (CYPLI) (Cytochrome P450 51) (Cytochrome P450-LIA1) (Fragment)	Triticum aestivum	CYP51	Fragment	p450		Last sequence update: 1997	A0A3B6JI12*
								A0A3B6HVT2*
P27665	Oxygen-evolving enhancer protein 1, chloroplastic (OEE1) (33 kDa subunit of oxygen evolving system of photosystem II) (33 kDa thylakoid membrane protein) (OEC 33 kDa subunit)	Triticum aestivum	PSBO	Complete	MSP		Last sequence update: 1992	W5B9L0
								W5AQE7
								A0A341Q4P7
								A0A3B6DCU3
Q00434	Oxygen-evolving enhancer protein 2, chloroplastic (OEE2) (23 kDa subunit of oxygen evolving system of photosystem II) (23 kDa thylakoid membrane protein) (OEC 23 kDa subunit)	Triticum aestivum	PSBP	Complete	PsbP		Last sequence update: 1992	A0A3B6AYY2
								A0A3B6AXK4
								A0A2X0TUI7
								A0A3B6AXZ5
Q43210	Phenylalanine ammonia-lyase (EC 4.3.1.24)	Triticum aestivum	PAL	Complete	Lyase_aromatic﻿		Last sequence update: 1996	A0A3B6B266
								A0A3B6DHN3
								A0A3B6DK91
								A0A3B6DH21
								A0A3B6B2X1
								A0A3B6B1L2
								A0A3B6CA23
								A0A3B6CA37
								A0A3B6DGQ9
								A0A3B6B2K3
								A0A3B6CCG6
								A0A3B5YRC9
								A0A3B5YR29
								A0A3B5ZPX4
								A0A3B6I0L1
								A0A3B5ZN50
								A0A3B5YRC6
								A0A3B5XTQ0
								A0A3B6LVZ0
								A0A3B5XV58
								A0A3B5YS53
								A0A3B5YR37
								A0A3B6CA61
								A0A3B5YUQ3
								A0A3B5ZQC0
								A0A3B6DAV6
								A0A3B6C625
								A0A2X0S483
								A0A3B6C3G2
								A0A3B6AVT7
								A0A3B6AWD2
								A0A3B5YS48
								A0A3B5YR34
								A0A3B6DAB1
								A0A3B6NRY8
								A0A3B6QHI2
								A0A3B6PP98
								A0A3B6PM73
								A0A3B6NQV2
Q1W374	Phosphomannomutase (TaPMM) (EC 5.4.2.8)	Triticum aestivum	PMM	Complete	PMM		Last sequence update: 2006	A0A3B6CGQ8
								A0A3B6U9T2
								A0A3B6ITG8
								A0A3B6HT18
								A0A3B6R8R3
								A0A3B6I091
								A0A3B6T967
								A0A3B6JMR0
								C8CK09
								C8CK10
A0A3B6HW60	Phosphoglucomutase (alpha-D-glucose-1,6-bisphosphate-dependent)	Triticum aestivum	TRITD_4Av1G192620	Complete	PGM_PMM_I; PGM_PMM_II; PGM_PMM_III; PGM_PMM_IV		Last sequence update: 2018	A0A3B6IK29
								A0A3B6JEF6
P26302	Phosphoribulokinase, chloroplastic (PRK) (PRKase) (EC 2.7.1.19) (Phosphopentokinase)	Triticum aestivum	TRITD_6Av1G170000	Complete	PRK		Last sequence update: 1992	A0A3B6NSF0
								A0A3B6PNC7
P58257	Photosystem I assembly protein Ycf3	Triticum aestivum	ycf3	Complete	TPR_1		Last sequence update: 2003	A0A3B6CCZ9
								A0A3B6GM49
								A0A3B6FN78
								A0A3B5YUK1
P62720	Photosystem I assembly protein Ycf4	Triticum aestivum	ycf4	Complete	Ycf4		Last sequence update: 2004	A0A3B6MIA7
								A0A3B6MYH6
								A0A3B6FKS4
								A0A3B6QMG2
								A0A3B5ZT75
P69415	Photosystem I iron-sulfur center (EC 1.97.1.12) (9 kDa polypeptide) (PSI-C) (Photosystem I subunit VII) (PsaC)	Triticum aestivum	psaC	Complete	N/A		Last sequence update: 2007	A0A3B5ZUY9
								A0A3B6FK33
								A0A3B6LN04
P58311	Photosystem I P700 chlorophyll a apoprotein A1 (EC 1.97.1.12) (PSI-A) (PsaA)	Triticum aestivum	psaA	Complete	PsaA_PsaB		Last sequence update: 2001	A0A341ZKM1
								A0A3B6MJL6
								A0A3B6PKD4
P58386	Photosystem I P700 chlorophyll a apoprotein A2 (EC 1.97.1.12) (PSI-B) (PsaB)	Triticum aestivum	psaB	Complete	PsaA_PsaB		Last sequence update: 2001	A0A3B6CD48
								A0A3B5ZT69
P62595	Photosystem I reaction center subunit IX (PSI-J)	Triticum aestivum	psaJ	Complete	PSI_PsaJ		Last sequence update: 2004	NO SEQUENCES
P69398	Photosystem I reaction center subunit VIII (PSI-I)	Triticum aestivum	psaI	Complete	PSI_8﻿		Last sequence update: 2005	A0A3B6QLN4
								A0A3B6NPT7
								A0A3B6FNU7
								A0A3B6UD48
								A0A3B5ZUJ1
P12358	Photosystem II 10 kDa polypeptide (Fragment)	Triticum aestivum	PSBR	Fragment	N/A		Last sequence update: 1989	A0A3B6NWL9
								A0A1D6ARS9
Q9XPS4	Photosystem II CP43 reaction center protein (PSII 43 kDa protein) (Protein CP-43)	Triticum aestivum	psbC	Complete	PSII		Last sequence update: 2001	NO SEQUENCES
P24065	Photosystem II CP47 reaction center protein (PSII 47 kDa protein) (Protein CP-47)	Triticum aestivum	psbB	Complete	PSII		Last sequence update: 2001	NO SEQUENCES
Q36814	Photosystem II D2 protein (PSII D2 protein) (EC 1.10.3.9) (Photosystem Q(A) protein)	Triticum aestivum	psbD	Complete	Photo_RC		Last sequence update: 2001	A0A3B6C7P1
								A0A3B6D4A7
								A0A3B6QCK0
P12463	Photosystem II protein D1 (PSII D1 protein) (EC 1.10.3.9) (32 kDa thylakoid membrane protein) (Photosystem II Q(B) protein)	Triticum aestivum	psbA	Complete	Photo_RC		Last sequence update: 2001	A0A3B5ZTZ6
								A0A3B6HSP7
P69555	Photosystem II reaction center protein H (PSII-H) (Photosystem II 10 kDa phosphoprotein)	Triticum aestivum	psbH	Complete	PsbH﻿		Last sequence update: 2007	A0A3B6MJK1*
								A0A3B6FKT1*
								A0A3B6GP02*
								A0A3B6TZ90*
								A0A3B6N317*
								A0A3B6TJA5*
								A0A3B6JCU0*
								A0A3B6H1Y4*
								A0A3B6PG78*
								A0A3B6RG20*
								A0A3B6R9B8*
								A0A3B5ZT99*
								A0A3B5XXB7*
								A0A3B5YS83*
P62104	Photosystem II reaction center protein I (PSII-I) (PSII 4.8 kDa protein)	Triticum aestivum	psbI	Complete	PsbI﻿		Last sequence update: 2004	A0A3B6HVR2*
								A0A3B6C7U7*
								A0A3B6MND0*
								A0A3B6H2L8*
								A0A3B6MMX0*
								A0A3B6SBS4*
								A0A3B6AYF4*
								A0A3B6INY6*
								A0A3B6LHV3*
								A0A3B6RIS6*
								A0A3B6HWN5*
								A0A3B5ZTH1*
Q95H59	Photosystem II reaction center protein J (PSII-J)	Triticum aestivum	psbJ	Complete	PsbJ		Last sequence update: 2001	A0A3B6ART5*
								A0A3B6GQN0*
								A0A3B6FJE0*
								A0A3B6KCD4*
								A0A3B6MJC2*
								A0A3B6GKQ7*
								A0A3B6LGE5*
								A0A3B6KUE3*
								A0A3B6KNK8*
								A0A341YXS4*
								A0A3B5XXT6*
								A0A3B5ZUN3*
								A0A3B5ZUJ7*
P58273	Photosystem II reaction center protein K (PSII-K)	Triticum aestivum	psbK	Complete	PsbK		Last sequence update: 2001	A0A077RX82*
								A0A3B6MJJ2*
								A0A3B6KN68*
								A0A3B6D459*
								A0A3B6FH77*
								A0A3B6CA65*
								A0A3B6QAT6*
								A0A3B6MPF2*
								A0A3B6N0B2*
								A0A3B6MNZ0*
								A0A3B6HSQ5*
								A0A3B6AYG8*
								A0A3B6MUZ0*
								A0A3B6SG46*
								A0A3B6MZ18*
								A0A3B6DKE6*
								A0A3B6JIC2*
								A0A3B6IMK0*
								A0A3B5ZPS7*
								A0A3B5ZTQ4*
								A0A3B5ZTF8*
P60140	Photosystem II reaction center protein L (PSII-L) (PSII 5 kDa protein)	Triticum aestivum	psbL	Complete	PsbL		Last sequence update: 2007	A0A3B6U5B0*
								A0A3B6DMK3*
								A0A3B6MJK6*
								A0A3B6MRQ4*
								A0A3B6KTZ9*
								A0A3B6QJ59*
								A0A3B6AXL3*
								A0A3B5XYP0*
								A0A341NKX1*
Q9XPS6	Photosystem II reaction center protein M (PSII-M)	Triticum aestivum	psbM	Complete	PsbM		Last sequence update: 2001	A0A3B5ZP84*
								A0A3B5ZUC4*
								A0A3B6ISX3*
								A0A3B6LNY0*
								A0A3B6GVR2*
P69677	Photosystem II reaction center protein T (PSII-T)	Triticum aestivum	psbT	Complete	PsbT﻿		Last sequence update: 2005	A0A3B6N4D0
								A0A3B6SAU9
								A0A3B6MQK6
								A0A3B6RFH0
								A0A3B6PDP6
								A0A3B5ZUZ2
								A0A3B5ZV08
								A0A3B5ZUK1
P69695	Photosystem II reaction center protein Z (PSII-Z)	Triticum aestivum	psbZ	Complete	Ycf9		Last sequence update: 2005	A0A3B5Z4J0
								A0A3B6KQW3
								A0A3B5ZQS4
								A0A3B6IQH8
								A0A3B6MJD8
								A0A3B6JGN2
								A0A3B6H2A6
								A0A3B6ERG7
								A0A341RMN5
P55967	Photosystem II reaction center W protein (PSII 6.1 kDa protein) (Fragment)	Triticum aestivum	psbW	Fragment	PsbW		Last sequence update: 1997	A0A3B5Y3W6
								A0A077S4A0
								A0A1D5WIZ3
								A0A3B5ZYB3
								A0A3B5Z2F8
P83970	Plasma membrane ATPase (EC 7.1.2.1) (Proton pump)	Triticum aestivum	ha1	Complete	Cation_ATPase_N﻿		Last sequence update: 2004	A0A1D5UMU8
P26913	Probable non-specific lipid-transfer protein (Basic protein) (LTP) (WBP) (Fragment)	Triticum aestivum	Ltp6b	Fragment	N/A		Last sequence update: 1992	A0A3B6JFG4
Q2N2K3	Probable phytol kinase, chloroplastic (EC 2.7.1.182)	Triticum aestivum	TRITD_2Av1G284050	Complete	N/A		Last sequence update: 2006	A0A1D5TH05*
								A0A3B6CG04*
Q41542	Probable xyloglucan endotransglucosylase/hydrolase (EC 2.4.1.207)	Triticum aestivum	XTH	Complete	Glyco_hydro_16﻿, XET_C		Last sequence update: 1996	A0A3B6UBU9
								A0A3B6JG10
								A0A3B6JIT9
P68855	Protein PsbN	Triticum aestivum	psbN	Complete	PsbN		Last sequence update: 2004	A0A341NIM0
								A0A3B6MRZ0
								A0A3B6U9L6
								A0A3B6JEB0
								A0A3B6DE31
								A0A3B6H1D3
								A0A3B6MJB7
								A0A3B5YV78
								A0A3B5ZSY0
Q43209	Protein-L-isoaspartate O-methyltransferase (PIMT) (EC 2.1.1.77) (L-isoaspartyl protein carboxyl methyltransferase) (Protein L-isoaspartyl methyltransferase) (Protein-beta-aspartate methyltransferase)	Triticum aestivum	PCM	Complete	N/A		Last sequence update: 1996	A0A3B6DGC8
								A0A3B6DIX5
								A0A3B6C8P4
								A0A3B6AZM5
Q41578	Protochlorophyllide reductase A, chloroplastic (PCR A) (EC 1.3.1.33) (NADPH-protochlorophyllide oxidoreductase A) (POR A)	Triticum aestivum	PORA	Complete	adh_short		Last sequence update: 1996	A0A3B6CGM4
								A0A3B6B9K5
								A0A3B6CIT4
								A0A3B6DM96
P29532	Pseudogermin (Fragment)	Triticum aestivum	TRITD_2Av1G081720	Fragment	N/A		Last sequence update: 1996	A0A3B6JCH1
								A0A3B6AVZ5
								A0A3B6I054
P01543	Purothionin A-1	Triticum aestivum	THI1.3	Complete	Thionin	Tri a 37	Last sequence update: 2020	A0A3B5Y650
								Q9T0P1
P43650	Putative ATP synthase protein YMF19 (EC 7.1.2.2) (18 kDa membrane-bound protein) (Mitochondrial protein YMF19) (ORF156)	Triticum aestivum	YMF19	Complete	DUF1082, YMF19		Last sequence update: 1995	Q332N2
								Q332N9
								A0A3B6UCV0
								A0A3B6KQS2
								A0A3B6TXN1
								A0A3B6DEM4
								A0A3B6EE43
								A0A3B6C558
								A0A3B6H734
								A0A3B6S970
								A0A3B6IPY9
								A0A3B6QDV3
								A0A3B6FXX7
								A0A3B6H0P0
								A0A3B6RBH4
								A0A3B5XXT0
A9UL13	Retinoblastoma-related protein 1 (TaRBR1)	Triticum aestivum	RBR1	Complete	DUF3452, RB_A, RB_B		Last sequence update: 2008	A0A3B6RF25*
								A0A3B6REH6*
								A0A3B6RIK8*
								A0A3B6SIH6*
								A0A3B6TJ18*
								A0A3B6SJK9*
								A0A3B6SCF5*
								A0A3B6TQJ2*
								A0A3B6TR49*
								A0A3B6SDR2*
								A0A3B6TEB4*
								A0A3B6RIK2*
								A0A3B6SG51*
								A0A3B6RIH2*
P07924	Ribosomal protein S13, mitochondrial	Triticum aestivum	RPS13	Complete	Ribosomal_S13		Last sequence update: 1992	A0A3B6IV55*
								A0A3B6SSN5*
								A0A3B6D5S5*
								A0A3B6PI21*
								A0A3B6TR86*
								A0A3B6QH29*
								A0A3B6S9Z0*
[truncated: 984 more rows]

## Sheet: Table S2
Table S2. List of the identified metabolic proteins in the salt-soluble protein extract of wheat MEC cultivar. MS data, obtained by the triplicate LC-MS/MS runs, were processed using PEAKS X de novo sequencing software (v. 10.0, Bioinformatics Solutions Inc., Waterloo, ON Canada). Data were searched against the manually curated TriMet_DB here compiled (constituted by 3269 entries), and against th…
Accession No.	TriMet_DB	Swiss-Prot_DB	Description
O64392|WHW1_WHEAT	X	X	Wheatwin-1 OS=Triticum aestivum OX=4565 GN=PR4A PE=1 SV=1
O64394|TRXH_WHEAT	X	X	Thioredoxin H-type OS=Triticum aestivum OX=4565 PE=2 SV=3
P00068|CYC_WHEAT	X	X	Cytochrome c OS=Triticum aestivum OX=4565 PE=1 SV=1
P01084|IAA5_WHEAT	X	X	Alpha-amylase inhibitor 0.53 OS=Triticum aestivum OX=4565 PE=1 SV=1
P01085|IAA1_WHEAT	X	X	Alpha-amylase inhibitor 0.19 OS=Triticum aestivum OX=4565 PE=1 SV=1
P02276|H2A2_WHEAT	X	X	Histone H2A.2.1 OS=Triticum aestivum OX=4565 PE=1 SV=1
P04464|CALM_WHEAT	X	X	Calmodulin OS=Triticum aestivum OX=4565 PE=1 SV=3
P04568|EM1_WHEAT	X	X	Em protein OS=Triticum aestivum OX=4565 GN=EM PE=2 SV=1
P12299|GLGL2_WHEAT	X	X	Glucose-1-phosphate adenylyltransferase large subunit chloroplastic/amyloplastic OS=Triticum aestivum OX=4565 GN=AGP-L PE=2 SV=2
P12783|PGKY_WHEAT	X	X	Phosphoglycerate kinase cytosolic OS=Triticum aestivum OX=4565 PE=2 SV=1
P12810|HS16A_WHEAT	X	X	16.9 kDa class I heat shock protein 1 OS=Triticum aestivum OX=4565 GN=hsp16.9A PE=2 SV=1
P16159|IAC16_WHEAT	X	X	Alpha-amylase/trypsin inhibitor CM16 OS=Triticum aestivum OX=4565 PE=1 SV=1
P16347|IAAS_WHEAT	X	X	Endogenous alpha-amylase/subtilisin inhibitor OS=Triticum aestivum OX=4565 PE=1 SV=1
P16851|IAAC2_WHEAT	X	X	Alpha-amylase/trypsin inhibitor CM2 OS=Triticum aestivum OX=4565 PE=1 SV=2
P17314|IAAC3_WHEAT	X	X	Alpha-amylase/trypsin inhibitor CM3 OS=Triticum aestivum OX=4565 PE=1 SV=1
P20159|DEF2_WHEAT	X	X	Defensin-like protein 2 OS=Triticum aestivum OX=4565 PE=1 SV=1
P24296|NLTP1_WHEAT	X	X	Non-specific lipid-transfer protein (Fragment) OS=Triticum aestivum OX=4565 PE=1 SV=2
P27807|H2B1_WHEAT	X	X	Histone H2B.1 OS=Triticum aestivum OX=4565 PE=1 SV=3
P32032|THN2_WHEAT	X	X	Alpha-2-purothionin OS=Triticum aestivum OX=4565 GN=THI1.2 PE=2 SV=1
P33432|PUIA_WHEAT	X	X	Puroindoline-A OS=Triticum aestivum OX=4565 GN=PINA PE=1 SV=2
P38076|CYSK_WHEAT	X	X	Cysteine synthase OS=Triticum aestivum OX=4565 GN=CYS1 PE=2 SV=1
P39085|NLTP2_WHEAT	X	X	Non-specific lipid-transfer protein 2 (Fragment) OS=Triticum aestivum OX=4565 PE=1 SV=1
P42755|EM4_WHEAT	X	X	Em protein H5 OS=Triticum aestivum OX=4565 GN=EMH5 PE=2 SV=1
P81713|IBB3_WHEAT	X	X	Bowman-Birk type trypsin inhibitor OS=Triticum aestivum OX=4565 PE=1 SV=1
P82900|NLT2G_WHEAT	X	X	Non-specific lipid-transfer protein 2G OS=Triticum aestivum OX=4565 PE=1 SV=2
P82901|NLT2P_WHEAT	X	X	Non-specific lipid-transfer protein 2P OS=Triticum aestivum OX=4565 PE=1 SV=1
P83207|ICIW2_WHEAT	X	X	Chymotrypsin inhibitor WCI OS=Triticum aestivum OX=4565 PE=1 SV=1
P93692|SPZ2B_WHEAT	X	X	Serpin-Z2B OS=Triticum aestivum OX=4565 PE=1 SV=1
Q03033|EF1A_WHEAT	X	X	Elongation factor 1-alpha OS=Triticum aestivum OX=4565 GN=TEF1 PE=2 SV=1
Q05806|THN5_WHEAT	X	X	Type-5 thionin OS=Triticum aestivum OX=4565 GN=TTHV PE=2 SV=1
Q10464|PUIB_WHEAT	X	X	Puroindoline-B OS=Triticum aestivum OX=4565 GN=PINB PE=1 SV=1
Q41593|SPZ1A_WHEAT	X	X	Serpin-Z1A OS=Triticum aestivum OX=4565 GN=WZCI PE=1 SV=1
Q43214|H2A6_WHEAT	X	X	Protein H2A.6 OS=Triticum aestivum OX=4565 GN=H2A-3 PE=2 SV=3
Q6W8Q2|REHY_WHEAT	X	X	1-Cys peroxiredoxin PER1 OS=Triticum aestivum OX=4565 GN=PER1 PE=2 SV=1
Q8L5C6|XIP1_WHEAT	X	X	Xylanase inhibitor protein 1 OS=Triticum aestivum OX=4565 GN=XIPI PE=1 SV=2
Q8LRM8|TCTP_WHEAT	X	X	Translationally-controlled tumor protein homolog OS=Triticum aestivum OX=4565 GN=TCTP PE=2 SV=1
Q9AUJ7|IF4B1_WHEAT	X	X	Eukaryotic translation initiation factor 4B1 OS=Triticum aestivum OX=4565 GN=EIF4B PE=1 SV=1
Q9LKJ3|PHSH_WHEAT	X	X	Alpha-glucan phosphorylase H isozyme OS=Triticum aestivum OX=4565 PE=2 SV=1
Q9ST57|SPZ2A_WHEAT	X	X	Serpin-Z2A OS=Triticum aestivum OX=4565 PE=1 SV=1
Q9ST58|SPZ1C_WHEAT	X	X	Serpin-Z1C OS=Triticum aestivum OX=4565 PE=1 SV=1
Q9ZRB7|TBA_WHEAT	X	X	Tubulin alpha chain OS=Triticum aestivum OX=4565 GN=TUBA PE=2 SV=1
F8RP11|HSOP_WHEAT		X	Hsp70-Hsp90 organizing protein OS=Triticum aestivum OX=4565 GN=HOP PE=1 SV=1
O64393|WHW2_WHEAT		X	Wheatwin-2 OS=Triticum aestivum OX=4565 GN=PR4B PE=1 SV=1
P01083|IAA2_WHEAT		X	Alpha-amylase inhibitor 0.28 OS=Triticum aestivum OX=4565 GN=IMA1 PE=1 SV=3
P01543|THNB_WHEAT		X	Purothionin A-1 OS=Triticum aestivum OX=4565 GN=THI1.3 PE=1 SV=2
P02277|H2A3_WHEAT		X	Histone H2A.2.2 OS=Triticum aestivum OX=4565 PE=1 SV=1
P08819|CBP2_WHEAT	X	X	Serine carboxypeptidase 2 OS=Triticum aestivum OX=4565 GN=CBP2 PE=1 SV=2
P10846|IAA3_WHEAT		X	Alpha-amylase inhibitor WDAI-3 (Fragment) OS=Triticum aestivum OX=4565 GN=IHA-B1-2 PE=1 SV=1
P12782|PGKH_WHEAT		X	Phosphoglycerate kinase chloroplastic OS=Triticum aestivum OX=4565 PE=2 SV=1
P12862|ATPAM_WHEAT		X	ATP synthase subunit alpha mitochondrial OS=Triticum aestivum OX=4565 GN=ATPA PE=3 SV=1
P16850|IAAC1_WHEAT		X	Alpha-amylase/trypsin inhibitor CM1 OS=Triticum aestivum OX=4565 PE=1 SV=1
P20858|ATPB_WHEAT		X	ATP synthase subunit beta chloroplastic OS=Triticum aestivum OX=4565 GN=atpB PE=3 SV=1
P30523|GLGS_WHEAT		X	Glucose-1-phosphate adenylyltransferase small subunit chloroplastic/amyloplastic OS=Triticum aestivum OX=4565 GN=AGP-S PE=2 SV=1
P32112|SAHH_WHEAT		X	Adenosylhomocysteinase OS=Triticum aestivum OX=4565 GN=SAHH PE=2 SV=1
P41378|IF4A_WHEAT		X	Eukaryotic initiation factor 4A OS=Triticum aestivum OX=4565 PE=2 SV=1
P52589|PDI_WHEAT		X	Protein disulfide-isomerase OS=Triticum aestivum OX=4565 GN=PDI PE=2 SV=1
P55313|CATA2_WHEAT		X	Catalase OS=Triticum aestivum OX=4565 GN=CATA PE=2 SV=1
P62786|H42_WHEAT		X	Histone H4 variant TH091 OS=Triticum aestivum OX=4565 PE=3 SV=2
P69326|UBIQ_WHEAT		X	Ubiquitin OS=Triticum aestivum OX=4565 PE=1 SV=2
P80602|BAS1_WHEAT		X	2-Cys peroxiredoxin BAS1 chloroplastic (Fragment) OS=Triticum aestivum OX=4565 GN=TSA PE=1 SV=2
P82977|ICIW_WHEAT	X	X	Subtilisin-chymotrypsin inhibitor WSCI OS=Triticum aestivum OX=4565 PE=1 SV=2
P93594|AMYB_WHEAT		X	Beta-amylase Tri a 17 OS=Triticum aestivum OX=4565 GN=BMY1 PE=1 SV=1
P93693|SPZ1B_WHEAT		X	Serpin-Z1B OS=Triticum aestivum OX=4565 PE=1 SV=1
Q03968|LEA3_WHEAT		X	Late embryogenesis abundant protein group 3 OS=Triticum aestivum OX=4565 PE=2 SV=1
Q43723|IACX1_WHEAT		X	Trypsin/alpha-amylase inhibitor CMX1/CMX3 OS=Triticum aestivum OX=4565 PE=2 SV=1
A0A077RSI3|A0A077RSI3_WHEAT	X		Uncharacterized protein OS=Triticum aestivum OX=4565 GN=TRAES_3BF079100070CFD_c1 PE=3 SV=1
A0A077RWR2|A0A077RWR2_WHEAT	X		SHSP domain-containing protein OS=Triticum aestivum OX=4565 GN=TRAES_3BF066700050CFD_c1 PE=3 SV=1
A0A077RXS4|A0A077RXS4_WHEAT	X		AAA domain-containing protein OS=Triticum aestivum OX=4565 GN=TRAES_3BF045700010CFD_c1 PE=3 SV=1
A0A077S347|A0A077S347_WHEAT	X		Uncharacterized protein OS=Triticum aestivum OX=4565 GN=TRAES_3BF048500040CFD_c1 PE=3 SV=1
A0A077S3V2|A0A077S3V2_WHEAT	X		Aspartate aminotransferase OS=Triticum aestivum OX=4565 GN=TRAES_3BF023000050CFD_c1 PE=3 SV=1
A0A0C4BJ55|A0A0C4BJ55_WHEAT	X		Thioredoxin domain-containing protein OS=Triticum aestivum OX=4565 GN=CAMPLR22A2D_LOCUS2968 PE=4 SV=1
A0A0C4BKH5|A0A0C4BKH5_WHEAT	X		Eukaryotic initiation factor eIF4A OS=Triticum aestivum OX=4565 PE=2 SV=1
A0A0C4BKM5|A0A0C4BKM5_WHEAT	X		Histone H2A OS=Triticum aestivum OX=4565 PE=3 SV=1
A0A1D5UHV1|A0A1D5UHV1_WHEAT	X		Endoglucanase OS=Triticum aestivum OX=4565 GN=CAMPLR22A2D_LOCUS3102 PE=3 SV=1
A0A1D5UPX2|A0A1D5UPX2_WHEAT	X		Inorganic diphosphatase OS=Triticum aestivum OX=4565 GN=CAMPLR22A2D_LOCUS5764 PE=3 SV=1
A0A1D5URS1|A0A1D5URS1_WHEAT	X		Adenosylhomocysteinase OS=Triticum aestivum OX=4565 GN=CAMPLR22A2D_LOCUS4880 PE=3 SV=1
A0A1D5UZW7|A0A1D5UZW7_WHEAT	X		Elongation factor 1-alpha OS=Triticum aestivum OX=4565 PE=3 SV=1
A0A1D5V0H4|A0A1D5V0H4_WHEAT	X		4-alpha-glucanotransferase OS=Triticum aestivum OX=4565 GN=CAMPLR22A2D_LOCUS1484 PE=3 SV=1
A0A1D5V0T8|A0A1D5V0T8_WHEAT	X		4-hydroxy-7-methoxy-3-oxo-3 4-dihydro-2H-1 4-benzoxazin-2-yl glucosidebeta-D-glucosidase OS=Triticum aestivum OX=4565 GN=CAMPLR22A2D_LOCUS1202 PE=3 SV=1
A0A1D5VD11|A0A1D5VD11_WHEAT	X		Fructose-bisphosphate aldolase OS=Triticum aestivum OX=4565 GN=FBA11 PE=3 SV=1
A0A1D5WIS4|A0A1D5WIS4_WHEAT	X		Fructose-bisphosphate aldolase OS=Triticum aestivum OX=4565 GN=FBA15 PE=3 SV=1
A0A1D5X5C6|A0A1D5X5C6_WHEAT	X		Uncharacterized protein OS=Triticum aestivum OX=4565 PE=3 SV=1
A0A1D5ZL98|A0A1D5ZL98_WHEAT	X		rRNA N-glycosidase OS=Triticum aestivum OX=4565 PE=3 SV=1
A0A1D6B2M0|A0A1D6B2M0_WHEAT	X		Succinate--CoA ligase [ADP-forming] subunit beta mitochondrial OS=Triticum aestivum OX=4565 PE=3 SV=1
A0A1D6BV11|A0A1D6BV11_WHEAT	X		Glucose-1-phosphate adenylyltransferase OS=Triticum aestivum OX=4565 GN=Agp1 PE=2 SV=1
A0A1D6C087|A0A1D6C087_WHEAT	X		PABS domain-containing protein OS=Triticum aestivum OX=4565 PE=3 SV=1
A0A1D6CB88|A0A1D6CB88_WHEAT	X		Glyoxalase I OS=Triticum aestivum OX=4565 PE=3 SV=1
A0A1D6CXF2|A0A1D6CXF2_WHEAT	X		Proteasome subunit alpha type OS=Triticum aestivum OX=4565 PE=3 SV=1
A0A1D6CXT4|A0A1D6CXT4_WHEAT	X		Proteasome subunit alpha type OS=Triticum aestivum OX=4565 PE=3 SV=1
A0A1D6RUW7|A0A1D6RUW7_WHEAT	X		Uncharacterized protein OS=Triticum aestivum OX=4565 PE=3 SV=1
A0A1D6S518|A0A1D6S518_WHEAT	X		UTP--glucose-1-phosphate uridylyltransferase OS=Triticum aestivum OX=4565 PE=3 SV=1
A0A1D6SCP9|A0A1D6SCP9_WHEAT	X		Sucrose synthase OS=Triticum aestivum OX=4565 PE=3 SV=1
A0A2P1E8S5|A0A2P1E8S5_WHEAT	X		Fructose-bisphosphate aldolase OS=Triticum aestivum OX=4565 GN=FBA16 PE=3 SV=1
A0A2X0SNJ0|A0A2X0SNJ0_WHEAT	X		40S ribosomal protein S12 OS=Triticum aestivum OX=4565 GN=CAMPLR22A2D_LOCUS2301 PE=3 SV=1
A0A341Y4U2|A0A341Y4U2_WHEAT	X		V-ATPase 69 kDa subunit OS=Triticum aestivum OX=4565 PE=3 SV=1
A0A3B5XVA9|A0A3B5XVA9_WHEAT	X		Glutamate--cysteine ligase OS=Triticum aestivum OX=4565 PE=3 SV=1
A0A3B5XVD9|A0A3B5XVD9_WHEAT	X		Uncharacterized protein OS=Triticum aestivum OX=4565 PE=4 SV=1
A0A3B5XVF6|A0A3B5XVF6_WHEAT	X		Aminotran_1_2 domain-containing protein OS=Triticum aestivum OX=4565 PE=4 SV=1
A0A3B5XVG1|A0A3B5XVG1_WHEAT	X		Carboxypeptidase OS=Triticum aestivum OX=4565 PE=3 SV=1
A0A3B5XVL2|A0A3B5XVL2_WHEAT	X		Uncharacterized protein OS=Triticum aestivum OX=4565 PE=4 SV=1
A0A3B5XYN4|A0A3B5XYN4_WHEAT	X		Alpha-galactosidase OS=Triticum aestivum OX=4565 PE=3 SV=1
A0A3B5Y1F9|A0A3B5Y1F9_WHEAT	X		Pyruvate phosphate dikinase OS=Triticum aestivum OX=4565 PE=3 SV=1
A0A3B5Y1R8|A0A3B5Y1R8_WHEAT	X		Pyruvate phosphate dikinase OS=Triticum aestivum OX=4565 PE=3 SV=1
A0A3B5Y2A7|A0A3B5Y2A7_WHEAT	X		Uncharacterized protein OS=Triticum aestivum OX=4565 PE=3 SV=1
A0A3B5Y3Y4|A0A3B5Y3Y4_WHEAT	X		Poly [ADP-ribose] polymerase OS=Triticum aestivum OX=4565 PE=4 SV=1
A0A3B5Y545|A0A3B5Y545_WHEAT	X		Uncharacterized protein OS=Triticum aestivum OX=4565 PE=3 SV=1
A0A3B5Y5J8|A0A3B5Y5J8_WHEAT	X		WD_REPEATS_REGION domain-containing protein OS=Triticum aestivum OX=4565 PE=4 SV=1
A0A3B5Y5K9|A0A3B5Y5K9_WHEAT	X		ATP synthase subunit beta OS=Triticum aestivum OX=4565 PE=3 SV=1
A0A3B5Y650|A0A3B5Y650_WHEAT	X		Acidic protein OS=Triticum aestivum OX=4565 PE=3 SV=1
A0A3B5Y6C7|A0A3B5Y6C7_WHEAT	X		Uncharacterized protein OS=Triticum aestivum OX=4565 PE=3 SV=1
A0A3B5Y7Y1|A0A3B5Y7Y1_WHEAT	X		Ketol-acid reductoisomerase OS=Triticum aestivum OX=4565 PE=3 SV=1
A0A3B5YRG3|A0A3B5YRG3_WHEAT	X		Uncharacterized protein OS=Triticum aestivum OX=4565 PE=4 SV=1
A0A3B5YRZ8|A0A3B5YRZ8_WHEAT	X		Uncharacterized protein OS=Triticum aestivum OX=4565 PE=3 SV=1
A0A3B5YSL1|A0A3B5YSL1_WHEAT	X		Glucose-6-phosphate isomerase OS=Triticum aestivum OX=4565 PE=3 SV=1
A0A3B5YT90|A0A3B5YT90_WHEAT	X		Aminotran_1_2 domain-containing protein OS=Triticum aestivum OX=4565 PE=4 SV=1
A0A3B5Z0D1|A0A3B5Z0D1_WHEAT	X		Aldo_ket_red domain-containing protein OS=Triticum aestivum OX=4565 PE=3 SV=1
A0A3B5Z104|A0A3B5Z104_WHEAT	X		Uncharacterized protein OS=Triticum aestivum OX=4565 PE=3 SV=1
A0A3B5Z1T0|A0A3B5Z1T0_WHEAT	X		Clp R domain-containing protein OS=Triticum aestivum OX=4565 PE=3 SV=1
A0A3B5Z2Q5|A0A3B5Z2Q5_WHEAT	X		Uncharacterized protein OS=Triticum aestivum OX=4565 PE=3 SV=1
A0A3B5Z4Q0|A0A3B5Z4Q0_WHEAT	X		WD_REPEATS_REGION domain-containing protein OS=Triticum aestivum OX=4565 PE=4 SV=1
A0A3B5Z5P9|A0A3B5Z5P9_WHEAT	X		DNA damage-binding protein 1 OS=Triticum aestivum OX=4565 PE=3 SV=1
A0A3B5ZMT2|A0A3B5ZMT2_WHEAT	X		Uncharacterized protein OS=Triticum aestivum OX=4565 PE=3 SV=1
A0A3B5ZQY1|A0A3B5ZQY1_WHEAT	X		Importin subunit alpha OS=Triticum aestivum OX=4565 PE=3 SV=1
A0A3B5ZRA1|A0A3B5ZRA1_WHEAT	X		Uncharacterized protein OS=Triticum aestivum OX=4565 PE=4 SV=1
A0A3B5ZU79|A0A3B5ZU79_WHEAT	X		Histone domain-containing protein OS=Triticum aestivum OX=4565 PE=3 SV=1
A0A3B5ZWM4|A0A3B5ZWM4_WHEAT	X		Uncharacterized protein OS=Triticum aestivum OX=4565 PE=3 SV=1
A0A3B5ZYT4|A0A3B5ZYT4_WHEAT	X		Clp R domain-containing protein OS=Triticum aestivum OX=4565 PE=3 SV=1
A0A3B5ZYU5|A0A3B5ZYU5_WHEAT	X		Thioredoxin OS=Triticum aestivum OX=4565 PE=4 SV=1
A0A3B5ZYX1|A0A3B5ZYX1_WHEAT	X		Aldo_ket_red domain-containing protein OS=Triticum aestivum OX=4565 PE=3 SV=1
A0A3B6AR02|A0A3B6AR02_WHEAT	X		L-ascorbate peroxidase OS=Triticum aestivum OX=4565 PE=3 SV=1
A0A3B6ASQ9|A0A3B6ASQ9_WHEAT	X		Xylose isomerase OS=Triticum aestivum OX=4565 PE=3 SV=1
A0A3B6ASR5|A0A3B6ASR5_WHEAT	X		4-hydroxy-7-methoxy-3-oxo-3 4-dihydro-2H-1 4-benzoxazin-2-yl glucosidebeta-D-glucosidase OS=Triticum aestivum OX=4565 PE=3 SV=1
A0A3B6ATD7|A0A3B6ATD7_WHEAT	X		EF1_GNE domain-containing protein OS=Triticum aestivum OX=4565 PE=3 SV=1
A0A3B6AUT2|A0A3B6AUT2_WHEAT	X		Sucrose synthase OS=Triticum aestivum OX=4565 PE=3 SV=1
A0A3B6AVX5|A0A3B6AVX5_WHEAT	X		Succinate--CoA ligase [ADP-forming] subunit alpha mitochondrial OS=Triticum aestivum OX=4565 PE=3 SV=1
A0A3B6B1Y1|A0A3B6B1Y1_WHEAT	X		Glutamate dehydrogenase OS=Triticum aestivum OX=4565 PE=3 SV=1
A0A3B6B2R3|A0A3B6B2R3_WHEAT	X		Uncharacterized protein OS=Triticum aestivum OX=4565 PE=3 SV=1
A0A3B6B5V6|A0A3B6B5V6_WHEAT	X		Adenosylhomocysteinase OS=Triticum aestivum OX=4565 PE=3 SV=1
A0A3B6B6M7|A0A3B6B6M7_WHEAT	X		Adenosylhomocysteinase OS=Triticum aestivum OX=4565 PE=3 SV=1
A0A3B6C101|A0A3B6C101_WHEAT	X		EF1_GNE domain-containing protein OS=Triticum aestivum OX=4565 PE=3 SV=1
A0A3B6C1C0|A0A3B6C1C0_WHEAT	X		4-hydroxy-7-methoxy-3-oxo-3 4-dihydro-2H-1 4-benzoxazin-2-yl glucosidebeta-D-glucosidase OS=Triticum aestivum OX=4565 PE=3 SV=1
A0A3B6C2G3|A0A3B6C2G3_WHEAT	X		Sucrose synthase OS=Triticum aestivum OX=4565 PE=3 SV=1
A0A3B6C3D5|A0A3B6C3D5_WHEAT	X		Succinate--CoA ligase [ADP-forming] subunit alpha mitochondrial OS=Triticum aestivum OX=4565 PE=3 SV=1
A0A3B6C754|A0A3B6C754_WHEAT	X		S10_plectin domain-containing protein OS=Triticum aestivum OX=4565 PE=4 SV=1
A0A3B6D8Z5|A0A3B6D8Z5_WHEAT	X		Sucrose synthase OS=Triticum aestivum OX=4565 PE=3 SV=1
A0A3B6ECF3|A0A3B6ECF3_WHEAT	X		AAI domain-containing protein OS=Triticum aestivum OX=4565 PE=3 SV=1
A0A3B6ECN9|A0A3B6ECN9_WHEAT	X		Histone H2B OS=Triticum aestivum OX=4565 PE=3 SV=1
A0A3B6ED29|A0A3B6ED29_WHEAT	X		SHSP domain-containing protein OS=Triticum aestivum OX=4565 PE=3 SV=1
A0A3B6EF27|A0A3B6EF27_WHEAT	X		ATP citrate synthase OS=Triticum aestivum OX=4565 PE=4 SV=1
A0A3B6EFU3|A0A3B6EFU3_WHEAT	X		SHSP domain-containing protein OS=Triticum aestivum OX=4565 PE=3 SV=1
A0A3B6EHK7|A0A3B6EHK7_WHEAT	X		WD_REPEATS_REGION domain-containing protein OS=Triticum aestivum OX=4565 PE=4 SV=1
A0A3B6EIN4|A0A3B6EIN4_WHEAT	X		ATP synthase subunit beta OS=Triticum aestivum OX=4565 PE=3 SV=1
A0A3B6EIX7|A0A3B6EIX7_WHEAT	X		Uncharacterized protein OS=Triticum aestivum OX=4565 PE=3 SV=1
A0A3B6EJA1|A0A3B6EJA1_WHEAT	X		Uncharacterized protein OS=Triticum aestivum OX=4565 PE=3 SV=1
A0A3B6EK73|A0A3B6EK73_WHEAT	X		Phosphoglycerate mutase (2 3-diphosphoglycerate-independent) OS=Triticum aestivum OX=4565 PE=3 SV=1
A0A3B6ELG3|A0A3B6ELG3_WHEAT	X		Aspartate aminotransferase OS=Triticum aestivum OX=4565 PE=3 SV=1
A0A3B6ENM3|A0A3B6ENM3_WHEAT	X		Small ubiquitin-related modifier OS=Triticum aestivum OX=4565 PE=3 SV=1
A0A3B6FEX0|A0A3B6FEX0_WHEAT	X		SHSP domain-containing protein OS=Triticum aestivum OX=4565 PE=3 SV=1
A0A3B6FHE6|A0A3B6FHE6_WHEAT	X		AAI domain-containing protein OS=Triticum aestivum OX=4565 PE=3 SV=1
A0A3B6FL79|A0A3B6FL79_WHEAT	X		Importin subunit alpha OS=Triticum aestivum OX=4565 PE=3 SV=1
A0A3B6FP86|A0A3B6FP86_WHEAT	X		ATP synthase subunit beta OS=Triticum aestivum OX=4565 PE=3 SV=1
A0A3B6FPZ0|A0A3B6FPZ0_WHEAT	X		Proteasome subunit alpha type OS=Triticum aestivum OX=4565 PE=3 SV=1
A0A3B6FWG5|A0A3B6FWG5_WHEAT	X		Uncharacterized protein OS=Triticum aestivum OX=4565 PE=3 SV=1
A0A3B6G0X3|A0A3B6G0X3_WHEAT	X		OMPdecase OS=Triticum aestivum OX=4565 PE=3 SV=1
A0A3B6G229|A0A3B6G229_WHEAT	X		Barwin domain-containing protein OS=Triticum aestivum OX=4565 PE=4 SV=1
A0A3B6GME7|A0A3B6GME7_WHEAT	X		SHSP domain-containing protein OS=Triticum aestivum OX=4565 PE=3 SV=1
A0A3B6GPK1|A0A3B6GPK1_WHEAT	X		SHSP domain-containing protein OS=Triticum aestivum OX=4565 PE=3 SV=1
A0A3B6GQ71|A0A3B6GQ71_WHEAT	X		Cysteine proteinase inhibitor OS=Triticum aestivum OX=4565 PE=3 SV=1
A0A3B6GQZ6|A0A3B6GQZ6_WHEAT	X		Uncharacterized protein OS=Triticum aestivum OX=4565 PE=3 SV=1
A0A3B6GWQ4|A0A3B6GWQ4_WHEAT	X		Uncharacterized protein OS=Triticum aestivum OX=4565 PE=3 SV=1
A0A3B6H0L0|A0A3B6H0L0_WHEAT	X		Phosphoglycerate mutase (2 3-diphosphoglycerate-independent) OS=Triticum aestivum OX=4565 PE=3 SV=1
A0A3B6H1U9|A0A3B6H1U9_WHEAT	X		OMPdecase OS=Triticum aestivum OX=4565 PE=3 SV=1
A0A3B6H679|A0A3B6H679_WHEAT	X		6-phosphogluconate dehydrogenase decarboxylating OS=Triticum aestivum OX=4565 PE=3 SV=1
A0A3B6HQX9|A0A3B6HQX9_WHEAT	X		Pyruvate decarboxylase OS=Triticum aestivum OX=4565 PE=3 SV=1
A0A3B6HR42|A0A3B6HR42_WHEAT	X		Aminotran_1_2 domain-containing protein OS=Triticum aestivum OX=4565 PE=3 SV=1
A0A3B6HR73|A0A3B6HR73_WHEAT	X		Proteasome subunit alpha type OS=Triticum aestivum OX=4565 PE=3 SV=1
A0A3B6HRG5|A0A3B6HRG5_WHEAT	X		40S ribosomal protein S3a OS=Triticum aestivum OX=4565 PE=3 SV=1
A0A3B6HSJ4|A0A3B6HSJ4_WHEAT	X		UDP-arabinopyranose mutase OS=Triticum aestivum OX=4565 PE=3 SV=1
A0A3B6HSJ9|A0A3B6HSJ9_WHEAT	X		Proteasome subunit alpha type OS=Triticum aestivum OX=4565 PE=3 SV=1
A0A3B6HTX5|A0A3B6HTX5_WHEAT	X		Alcohol dehydrogenase ADH1A OS=Triticum aestivum OX=4565 PE=3 SV=1
A0A3B6HUR7|A0A3B6HUR7_WHEAT	X		Ricin B-type lectin domain-containing protein OS=Triticum aestivum OX=4565 PE=4 SV=1
A0A3B6HVL4|A0A3B6HVL4_WHEAT	X		SERPIN domain-containing protein OS=Triticum aestivum OX=4565 PE=3 SV=1
A0A3B6HW37|A0A3B6HW37_WHEAT	X		UDP-glucose 6-dehydrogenase OS=Triticum aestivum OX=4565 PE=3 SV=1
A0A3B6HW60|A0A3B6HW60_WHEAT	X		Phosphoglucomutase (alpha-D-glucose-1 6-bisphosphate-dependent) OS=Triticum aestivum OX=4565 PE=3 SV=1
A0A3B6HXB3|A0A3B6HXB3_WHEAT	X		5-methyltetrahydropteroyltriglutamate--homocysteine S-methyltransferase OS=Triticum aestivum OX=4565 PE=3 SV=1
A0A3B6HXF2|A0A3B6HXF2_WHEAT	X		UDP-glucose 6-dehydrogenase OS=Triticum aestivum OX=4565 PE=3 SV=1
A0A3B6HZM6|A0A3B6HZM6_WHEAT	X		Uncharacterized protein OS=Triticum aestivum OX=4565 PE=3 SV=1
A0A3B6I1I5|A0A3B6I1I5_WHEAT	X		Calreticulin OS=Triticum aestivum OX=4565 PE=3 SV=1
A0A3B6I1X3|A0A3B6I1X3_WHEAT	X		Pyr_redox_2 domain-containing protein OS=Triticum aestivum OX=4565 PE=4 SV=1
A0A3B6I2A6|A0A3B6I2A6_WHEAT	X		Uncharacterized protein OS=Triticum aestivum OX=4565 PE=3 SV=1
A0A3B6IK29|A0A3B6IK29_WHEAT	X		Phosphoglucomutase (alpha-D-glucose-1 6-bisphosphate-dependent) OS=Triticum aestivum OX=4565 PE=3 SV=1
A0A3B6IL34|A0A3B6IL34_WHEAT	X		Proteasome subunit beta OS=Triticum aestivum OX=4565 PE=3 SV=1
A0A3B6IL62|A0A3B6IL62_WHEAT	X		Lipoxygenase OS=Triticum aestivum OX=4565 PE=3 SV=1
A0A3B6ING4|A0A3B6ING4_WHEAT	X		Alcohol dehydrogenase ADH1D OS=Triticum aestivum OX=4565 PE=3 SV=1
A0A3B6IPZ0|A0A3B6IPZ0_WHEAT	X		SERPIN domain-containing protein OS=Triticum aestivum OX=4565 PE=3 SV=1
A0A3B6IQI9|A0A3B6IQI9_WHEAT	X		14_3_3 domain-containing protein OS=Triticum aestivum OX=4565 PE=3 SV=1
A0A3B6IR10|A0A3B6IR10_WHEAT	X		Ricin B-type lectin domain-containing protein OS=Triticum aestivum OX=4565 PE=4 SV=1
A0A3B6ITU0|A0A3B6ITU0_WHEAT	X		AAI domain-containing protein OS=Triticum aestivum OX=4565 PE=4 SV=1
A0A3B6IYD4|A0A3B6IYD4_WHEAT	X		Beta-amylase OS=Triticum aestivum OX=4565 PE=3 SV=1
A0A3B6JDS9|A0A3B6JDS9_WHEAT	X		SERPIN domain-containing protein OS=Triticum aestivum OX=4565 PE=3 SV=1
A0A3B6JF64|A0A3B6JF64_WHEAT	X		Non-specific lipid-transfer protein OS=Triticum aestivum OX=4565 PE=3 SV=1
A0A3B6JHH7|A0A3B6JHH7_WHEAT	X		Ricin B-type lectin domain-containing protein OS=Triticum aestivum OX=4565 PE=4 SV=1
A0A3B6JJ66|A0A3B6JJ66_WHEAT	X		Pyruvate decarboxylase OS=Triticum aestivum OX=4565 PE=3 SV=1
A0A3B6JJG2|A0A3B6JJG2_WHEAT	X		SHSP domain-containing protein OS=Triticum aestivum OX=4565 PE=3 SV=1
A0A3B6JK87|A0A3B6JK87_WHEAT	X		Phosphoglycerate mutase (2 3-diphosphoglycerate-independent) OS=Triticum aestivum OX=4565 PE=3 SV=1
A0A3B6JLR9|A0A3B6JLR9_WHEAT	X		SHSP domain-containing protein OS=Triticum aestivum OX=4565 PE=3 SV=1
A0A3B6JN50|A0A3B6JN50_WHEAT	X		AAI domain-containing protein OS=Triticum aestivum OX=4565 PE=4 SV=1
A0A3B6JQP1|A0A3B6JQP1_WHEAT	X		AAI domain-containing protein OS=Triticum aestivum OX=4565 PE=3 SV=1
A0A3B6JR20|A0A3B6JR20_WHEAT	X		AAI domain-containing protein OS=Triticum aestivum OX=4565 PE=3 SV=1
A0A3B6K9P7|A0A3B6K9P7_WHEAT	X		CN hydrolase domain-containing protein OS=Triticum aestivum OX=4565 PE=4 SV=1
A0A3B6K9Q1|A0A3B6K9Q1_WHEAT	X		5-methyltetrahydropteroyltriglutamate--homocysteine S-methyltransferase OS=Triticum aestivum OX=4565 PE=3 SV=1
A0A3B6KCE2|A0A3B6KCE2_WHEAT	X		L-ascorbate peroxidase OS=Triticum aestivum OX=4565 PE=3 SV=1
A0A3B6KDQ4|A0A3B6KDQ4_WHEAT	X		Adenylate kinase OS=Triticum aestivum OX=4565 PE=3 SV=1
A0A3B6KEK6|A0A3B6KEK6_WHEAT	X		Uncharacterized protein OS=Triticum aestivum OX=4565 PE=3 SV=1
A0A3B6KHJ0|A0A3B6KHJ0_WHEAT	X		Phosphoenolpyruvate carboxylase OS=Triticum aestivum OX=4565 PE=3 SV=1
A0A3B6KHQ4|A0A3B6KHQ4_WHEAT	X		Uncharacterized protein OS=Triticum aestivum OX=4565 PE=3 SV=1
A0A3B6KHW7|A0A3B6KHW7_WHEAT	X		Uncharacterized protein OS=Triticum aestivum OX=4565 PE=3 SV=1
A0A3B6KKC0|A0A3B6KKC0_WHEAT	X		Uncharacterized protein OS=Triticum aestivum OX=4565 PE=3 SV=1
A0A3B6KM64|A0A3B6KM64_WHEAT	X		Ribosomal_L18_c domain-containing protein OS=Triticum aestivum OX=4565 PE=3 SV=1
A0A3B6KPY9|A0A3B6KPY9_WHEAT	X		rRNA N-glycosidase OS=Triticum aestivum OX=4565 PE=3 SV=1
A0A3B6KQL2|A0A3B6KQL2_WHEAT	X		SERPIN domain-containing protein OS=Triticum aestivum OX=4565 PE=3 SV=1
A0A3B6KQV6|A0A3B6KQV6_WHEAT	X		Succinate dehydrogenase [ubiquinone] flavoprotein subunit mitochondrial OS=Triticum aestivum OX=4565 PE=3 SV=1
A0A3B6KSH4|A0A3B6KSH4_WHEAT	X		Beta-amylase OS=Triticum aestivum OX=4565 PE=3 SV=1
A0A3B6KSI1|A0A3B6KSI1_WHEAT	X		rRNA N-glycosidase OS=Triticum aestivum OX=4565 PE=3 SV=1
A0A3B6LDV5|A0A3B6LDV5_WHEAT	X		5-methyltetrahydropteroyltriglutamate--homocysteine S-methyltransferase OS=Triticum aestivum OX=4565 PE=3 SV=1
A0A3B6LEZ6|A0A3B6LEZ6_WHEAT	X		Phosphopyruvate hydratase OS=Triticum aestivum OX=4565 PE=3 SV=1
A0A3B6LF92|A0A3B6LF92_WHEAT	X		Phosphopyruvate hydratase OS=Triticum aestivum OX=4565 PE=3 SV=1
A0A3B6LFC8|A0A3B6LFC8_WHEAT	X		Uncharacterized protein OS=Triticum aestivum OX=4565 PE=4 SV=1
A0A3B6LIH4|A0A3B6LIH4_WHEAT	X		Proteasome subunit alpha type OS=Triticum aestivum OX=4565 PE=3 SV=1
A0A3B6LJK2|A0A3B6LJK2_WHEAT	X		Pyruvate kinase OS=Triticum aestivum OX=4565 PE=3 SV=1
A0A3B6LKX0|A0A3B6LKX0_WHEAT	X		Glucose-1-phosphate adenylyltransferase OS=Triticum aestivum OX=4565 PE=3 SV=1
A0A3B6LQR8|A0A3B6LQR8_WHEAT	X		Probable 6-phosphogluconolactonase OS=Triticum aestivum OX=4565 PE=3 SV=1
A0A3B6LWE2|A0A3B6LWE2_WHEAT	X		rRNA N-glycosidase OS=Triticum aestivum OX=4565 PE=3 SV=1
A0A3B6MUW3|A0A3B6MUW3_WHEAT	X		Uncharacterized protein OS=Triticum aestivum OX=4565 PE=3 SV=1
A0A3B6MVI8|A0A3B6MVI8_WHEAT	X		Knot1 domain-containing protein OS=Triticum aestivum OX=4565 PE=3 SV=1
A0A3B6MWJ8|A0A3B6MWJ8_WHEAT	X		SERPIN domain-containing protein OS=Triticum aestivum OX=4565 PE=3 SV=1
A0A3B6N2R9|A0A3B6N2R9_WHEAT	X		Uncharacterized protein OS=Triticum aestivum OX=4565 PE=3 SV=1
A0A3B6NIG8|A0A3B6NIG8_WHEAT	X		Uncharacterized protein OS=Triticum aestivum OX=4565 PE=3 SV=1
A0A3B6NKH5|A0A3B6NKH5_WHEAT	X		Uncharacterized protein OS=Triticum aestivum OX=4565 PE=3 SV=1
A0A3B6NM56|A0A3B6NM56_WHEAT	X		Proteasome subunit alpha type OS=Triticum aestivum OX=4565 PE=3 SV=1
A0A3B6NM79|A0A3B6NM79_WHEAT	X		Endoglucanase OS=Triticum aestivum OX=4565 PE=3 SV=1
A0A3B6NP26|A0A3B6NP26_WHEAT	X		Clp R domain-containing protein OS=Triticum aestivum OX=4565 PE=3 SV=1
A0A3B6NP66|A0A3B6NP66_WHEAT	X		Fumarylacetoacetase OS=Triticum aestivum OX=4565 PE=3 SV=1
A0A3B6NPJ5|A0A3B6NPJ5_WHEAT	X		Glutaredoxin-dependent peroxiredoxin OS=Triticum aestivum OX=4565 PE=3 SV=1
A0A3B6NQF0|A0A3B6NQF0_WHEAT	X		Aminopeptidase OS=Triticum aestivum OX=4565 PE=3 SV=1
A0A3B6NQL9|A0A3B6NQL9_WHEAT	X		Phosphoenolpyruvate carboxylase OS=Triticum aestivum OX=4565 PE=3 SV=1
A0A3B6NRL1|A0A3B6NRL1_WHEAT	X		PCI domain-containing protein OS=Triticum aestivum OX=4565 PE=4 SV=1
A0A3B6NRW7|A0A3B6NRW7_WHEAT	X		Tripeptidyl-peptidase II OS=Triticum aestivum OX=4565 PE=3 SV=1
A0A3B6NUU8|A0A3B6NUU8_WHEAT	X		Glutathione reductase OS=Triticum aestivum OX=4565 PE=3 SV=1
A0A3B6NVD9|A0A3B6NVD9_WHEAT	X		Aconitate hydratase OS=Triticum aestivum OX=4565 PE=3 SV=1
A0A3B6NVL0|A0A3B6NVL0_WHEAT	X		CYTOSOL_AP domain-containing protein OS=Triticum aestivum OX=4565 PE=3 SV=1
A0A3B6NW66|A0A3B6NW66_WHEAT	X		Aldedh domain-containing protein OS=Triticum aestivum OX=4565 PE=3 SV=1
A0A3B6NW91|A0A3B6NW91_WHEAT	X		Proliferating cell nuclear antigen OS=Triticum aestivum OX=4565 PE=3 SV=1
A0A3B6NWN7|A0A3B6NWN7_WHEAT	X		S-(hydroxymethyl)glutathione dehydrogenase OS=Triticum aestivum OX=4565 PE=3 SV=1
A0A3B6NXQ9|A0A3B6NXQ9_WHEAT	X		Aldo_ket_red domain-containing protein OS=Triticum aestivum OX=4565 PE=3 SV=1
A0A3B6PG25|A0A3B6PG25_WHEAT	X		Cellulase OS=Triticum aestivum OX=4565 PE=3 SV=1
A0A3B6PJL2|A0A3B6PJL2_WHEAT	X		Succinate-semialdehyde dehydrogenase OS=Triticum aestivum OX=4565 PE=3 SV=1
A0A3B6PK12|A0A3B6PK12_WHEAT	X		Histone H2A OS=Triticum aestivum OX=4565 PE=3 SV=1
A0A3B6PK93|A0A3B6PK93_WHEAT	X		Protein-serine/threonine phosphatase OS=Triticum aestivum OX=4565 PE=3 SV=1
A0A3B6PLL9|A0A3B6PLL9_WHEAT	X		Uncharacterized protein OS=Triticum aestivum OX=4565 PE=3 SV=1
A0A3B6QB34|A0A3B6QB34_WHEAT	X		Endoglucanase OS=Triticum aestivum OX=4565 PE=3 SV=1
A0A3B6QDZ0|A0A3B6QDZ0_WHEAT	X		Aminopeptidase OS=Triticum aestivum OX=4565 PE=3 SV=1
A0A3B6QK96|A0A3B6QK96_WHEAT	X		Aldedh domain-containing protein OS=Triticum aestivum OX=4565 PE=3 SV=1
A0A3B6QMZ5|A0A3B6QMZ5_WHEAT	X		CYTOSOL_AP domain-containing protein OS=Triticum aestivum OX=4565 PE=3 SV=1
A0A3B6QP50|A0A3B6QP50_WHEAT	X		Aldo_ket_red domain-containing protein OS=Triticum aestivum OX=4565 PE=3 SV=1
A0A3B6RD12|A0A3B6RD12_WHEAT	X		ATP synthase subunit alpha OS=Triticum aestivum OX=4565 PE=3 SV=1
A0A3B6REV7|A0A3B6REV7_WHEAT	X		Sucrose synthase OS=Triticum aestivum OX=4565 PE=3 SV=1
A0A3B6REZ9|A0A3B6REZ9_WHEAT	X		Pyruvate dehydrogenase E1 component subunit beta OS=Triticum aestivum OX=4565 PE=4 SV=1
A0A3B6RFJ3|A0A3B6RFJ3_WHEAT	X		Pyr_redox_2 domain-containing protein OS=Triticum aestivum OX=4565 PE=4 SV=1
A0A3B6RFZ5|A0A3B6RFZ5_WHEAT	X		Glucose-1-phosphate adenylyltransferase OS=Triticum aestivum OX=4565 PE=3 SV=1
A0A3B6RHA9|A0A3B6RHA9_WHEAT	X		Formate dehydrogenase mitochondrial OS=Triticum aestivum OX=4565 PE=3 SV=1
A0A3B6RHN6|A0A3B6RHN6_WHEAT	X		Uncharacterized protein OS=Triticum aestivum OX=4565 PE=3 SV=1
A0A3B6RIV9|A0A3B6RIV9_WHEAT	X		Adenylate kinase OS=Triticum aestivum OX=4565 PE=3 SV=1
A0A3B6RPC7|A0A3B6RPC7_WHEAT	X		HATPase_c domain-containing protein OS=Triticum aestivum OX=4565 PE=3 SV=1
A0A3B6SD29|A0A3B6SD29_WHEAT	X		Sucrose synthase OS=Triticum aestivum OX=4565 PE=3 SV=1
A0A3B6SD73|A0A3B6SD73_WHEAT	X		Glucose-1-phosphate adenylyltransferase OS=Triticum aestivum OX=4565 PE=3 SV=1
A0A3B6SFR4|A0A3B6SFR4_WHEAT	X		Uncharacterized protein OS=Triticum aestivum OX=4565 PE=3 SV=1
A0A3B6SG39|A0A3B6SG39_WHEAT	X		CCT-epsilon OS=Triticum aestivum OX=4565 PE=3 SV=1
A0A3B6SI60|A0A3B6SI60_WHEAT	X		Uncharacterized protein OS=Triticum aestivum OX=4565 PE=4 SV=1
A0A3B6SNK2|A0A3B6SNK2_WHEAT	X		Uncharacterized protein OS=Triticum aestivum OX=4565 PE=4 SV=1
A0A3B6SQ43|A0A3B6SQ43_WHEAT	X		Chitinase OS=Triticum aestivum OX=4565 PE=4 SV=1
A0A3B6SU01|A0A3B6SU01_WHEAT	X		Chitinase OS=Triticum aestivum OX=4565 PE=4 SV=1
A0A3B6TFZ6|A0A3B6TFZ6_WHEAT	X		AAI domain-containing protein OS=Triticum aestivum OX=4565 PE=3 SV=1
A0A3B6THH1|A0A3B6THH1_WHEAT	X		Uncharacterized protein OS=Triticum aestivum OX=4565 PE=4 SV=1
A0A3B6TID0|A0A3B6TID0_WHEAT	X		Transketolase OS=Triticum aestivum OX=4565 PE=3 SV=1
A0A3B6TJK6|A0A3B6TJK6_WHEAT	X		Ribosomal_S10 domain-containing protein OS=Triticum aestivum OX=4565 PE=3 SV=1
A0A3B6TZ67|A0A3B6TZ67_WHEAT	X		Beta-amylase OS=Triticum aestivum OX=4565 PE=3 SV=1
A0A3B6TZD9|A0A3B6TZD9_WHEAT	X		Chitinase OS=Triticum aestivum OX=4565 PE=4 SV=1
A0A3B6U183|A0A3B6U183_WHEAT	X		Catalase OS=Triticum aestivum OX=4565 PE=3 SV=1
A0A3B6U437|A0A3B6U437_WHEAT	X		SHSP domain-containing protein OS=Triticum aestivum OX=4565 PE=3 SV=1
C7C4X1|C7C4X1_WHEAT	X		Glyceraldehyde-3-phosphate dehydrogenase OS=Triticum aestivum OX=4565 GN=ga3pd PE=2 SV=1
D0PRB4|D0PRB4_WHEAT	X		Peroxiredoxin OS=Triticum aestivum OX=4565 GN=CAMPLR22A2D_LOCUS5300 PE=2 SV=1
D8L9B3|D8L9B3_WHEAT	X		Protein disulfide-isomerase OS=Triticum aestivum OX=4565 GN=pdil4-1 PE=2 SV=1
F4Y589|F4Y589_WHEAT	X		Heat shock protein 90 OS=Triticum aestivum OX=4565 GN=Hsp90.1-A1 PE=2 SV=1
G3LT25|G3LT25_WHEAT	X		Arginase OS=Triticum aestivum OX=4565 GN=arg PE=2 SV=1
G5DFC5|G5DFC5_WHEAT	X		14-3-3 protein OS=Triticum aestivum OX=4565 PE=2 SV=1
L0GDQ5|L0GDQ5_WHEAT	X		14-3-3 protein OS=Triticum aestivum OX=4565 GN=14R1 PE=2 SV=1
L0GED8|L0GED8_WHEAT	X		14-3-3 protein OS=Triticum aestivum OX=4565 GN=14R2 PE=2 SV=1
P94058|P94058_WHEAT	X		Calmodulin OS=Triticum aestivum OX=4565 GN=CaM5-3A PE=2 SV=1
Q0Q0I7|Q0Q0I7_WHEAT	X		Heat shock protein 90 OS=Triticum aestivum OX=4565 GN=HSP90-2 PE=1 SV=1
Q43659|Q43659_WHEAT	X		15kDa grain softness protein OS=Triticum aestivum OX=4565 GN=GSP-1b PE=2 SV=1
Q4W6G2|Q4W6G2_WHEAT	X		Xylanase inhibitor XIP-III OS=Triticum aestivum OX=4565 GN=Xip-III PE=4 SV=1
Q4Z8L8|Q4Z8L8_WHEAT	X		Chitinase OS=Triticum aestivum OX=4565 PE=4 SV=1
Q5BHT9|Q5BHT9_WHEAT	X		GSP-1 Grain Softness Protein OS=Triticum aestivum OX=4565 GN=Gsp1A PE=4 SV=1
Q76ME3|Q76ME3_WHEAT	X		ADP-ribosylation factor OS=Triticum aestivum OX=4565 GN=arf PE=2 SV=1
Q7FYS2|Q7FYS2_WHEAT	X		Protein disulfide-isomerase OS=Triticum aestivum OX=4565 GN=PDI1 PE=2 SV=1
Q8S4P7|Q8S4P7_WHEAT	X		Thaumatin-like protein OS=Triticum aestivum OX=4565 PE=2 SV=1
Q93XQ6|Q93XQ6_WHEAT	X		Peptidyl-prolyl cis-trans isomerase OS=Triticum aestivum OX=4565 GN=CyP2 PE=2 SV=1
Q93XQ7|Q93XQ7_WHEAT	X		Protein disulfide-isomerase OS=Triticum aestivum OX=4565 GN=PDI3 PE=2 SV=1
Q93XQ8|Q93XQ8_WHEAT	X		Protein disulfide-isomerase OS=Triticum aestivum OX=4565 GN=PDI2 PE=2 SV=1
Q944C6|Q944C6_WHEAT	X		GTP-binding nuclear protein OS=Triticum aestivum OX=4565 GN=Ran1-3 PE=2 SV=1
Q94KM0|Q94KM0_WHEAT	X		HSP17 OS=Triticum aestivum OX=4565 PE=2 SV=1
Q9SAU8|Q9SAU8_WHEAT	X		HSP70 OS=Triticum aestivum OX=4565 GN=TaHSP70d PE=2 SV=1
Q9ZR70|Q9ZR70_WHEAT	X		Em protein OS=Triticum aestivum OX=4565 GN=Em-D1 PE=3 SV=1
W4ZP51|W4ZP51_WHEAT	X		Uncharacterized protein OS=Triticum aestivum OX=4565 PE=3 SV=1
W5AFW9|W5AFW9_WHEAT	X		Uncharacterized protein OS=Triticum aestivum OX=4565 PE=3 SV=1
W5AP46|W5AP46_WHEAT	X		Genome assembly chromosome: II OS=Triticum aestivum OX=4565 GN=CAMPLR22A2D_LOCUS2926 PE=1 SV=1
W5BVA4|W5BVA4_WHEAT	X		Calreticulin OS=Triticum aestivum OX=4565 GN=CAMPLR22A2D_LOCUS5386 PE=3 SV=1
W5D003|W5D003_WHEAT	X		AAI domain-containing protein OS=Triticum aestivum OX=4565 GN=TRAES_3BF068600010CFD_c1 PE=3 SV=1
W5D0E3|W5D0E3_WHEAT	X		Fructose-bisphosphate aldolase OS=Triticum aestivum OX=4565 GN=FBA13 PE=3 SV=1
W5D4Q6|W5D4Q6_WHEAT	X		Phospholipase D OS=Triticum aestivum OX=4565 GN=TRAES_3BF048200040CFD_c1 PE=3 SV=1
W5F826|W5F826_WHEAT	X		Proteasome subunit beta OS=Triticum aestivum OX=4565 PE=3 SV=1
W5FAY5|W5FAY5_WHEAT	X		Actin OS=Triticum aestivum OX=4565 PE=2 SV=1
W5FEU1|W5FEU1_WHEAT	X		Uncharacterized protein OS=Triticum aestivum OX=4565 PE=4 SV=1
W5FEZ3|W5FEZ3_WHEAT	X		40S ribosomal protein S12 OS=Triticum aestivum OX=4565 PE=3 SV=1
W5GLX4|W5GLX4_WHEAT	X		Uncharacterized protein OS=Triticum aestivum OX=4565 PE=3 SV=1
W5GM69|W5GM69_WHEAT	X		Glyceraldehyde-3-phosphate dehydrogenase OS=Triticum aestivum OX=4565 GN=GAPC6 PE=2 SV=1
W5HPC1|W5HPC1_WHEAT	X		60S acidic ribosomal protein P0 OS=Triticum aestivum OX=4565 PE=3 SV=1
W5I035|W5I035_WHEAT	X		Ribosomal_S13_N domain-containing protein OS=Triticum aestivum OX=4565 PE=3 SV=1
X2KYP9|X2KYP9_WHEAT	X		Monomeric alpha-amylase inhibitor OS=Triticum aestivum OX=4565 GN=MAI PE=3 SV=1

## Sheet: Table S3
Table S3: List of 15 of the 22 proteins apparently identified only in T. aestivum Swiss-Prot_DB. These proteins were also detected by the TriMet_DB search, but discarded because they were identified from a list of peptides which was a subset of peptides supporting the “top proteins” of the groups. For each entry, the table reports the list of peptides of the “top protein” identified in TriMet_DB …
N.	Accession number	RT (min)	Exp. Mass (Da)	m/z	z	TriMet_DB
1	P01083
	DCCQQLADINNEWCR	36.72	1980.79	991.403	2	X2KYP9	Y	P01083	Y
	LQCVGSQVPEAVLR	33.21	1554.82	778.418	2	X2KYP9	Y	P01083	Y
	LTAASVPEVCKVPIPNPSGDR	33.69	2206.14	736.389	3	X2KYP9	Y	P01083	Y
	VPIPNPSGDR	24.51	1050.55	526.281	2	X2KYP9	Y	P01083	Y
	QCVGSQVPEAVLR	39.05	1424.71	713.362	2	X2KYP9	Y	P01083	Y
	RDCCQQLADINNEWCR	30.72	2136.89	713.305	3	X2KYP9	Y	P01083	Y
	SGPWSWCDPATGYK	38.62	1610.68	806.35	2	X2KYP9	Y	N.I.
	QCVGSQVPEAVLR	30.41	1441.73	721.875	2	X2KYP9	Y	P01083	Y
	LQCVGSQVPEAVLRD	33.98	1669.85	835.93	2	X2KYP9	Y	P01083	Y
	SVYQELGVR	29.73	1049.55	525.783	2	X2KYP9	Y	P01083	Y
	CCQQLADINNEWCR	33.47	1865.76	622.928	3	X2KYP9	Y	P01083	Y
	GPWSWCDPATGYK	38.48	1523.65	762.834	2	X2KYP9	Y	N.I.
	GSQVPEAVLR	26.75	1054.58	528.296	2	X2KYP9	N	P01083	N
	KLTAASVPEVCK	22.59	1301.7	434.908	3	X2KYP9	Y	P01083	Y
	CVGSQVPEAVLR	30	1313.68	657.843	2	X2KYP9	Y	P01083	Y
	VGSQVPEAVLR	28.63	1153.65	577.83	2	X2KYP9	Y	P01083	Y
	AASVPEVCK	20.19	959.475	480.744	2	X2KYP9	Y	P01083	Y
	TAASVPEVCK	21.22	1060.52	531.269	2	X2KYP9	Y	P01083	Y
	QLADINNEWCR	32.19	1417.64	709.828	2	X2KYP9	Y	P01083	Y
	LQCVGSQVPEAVL	41.35	1398.72	700.367	2	X2KYP9	Y	P01083	Y
2	P01543
	SSLCDYMVNAAADDEEMK	39.12	2047.82	1024.92	2	A0A3B5Y650	Y	N.I.
	LTSGLSCPK	19.95	961.49	481.753	2	A0A3B5Y650	N	P01543	N
	SDEPDTMEYCNLGCR	30.4	1845.7	923.857	2	A0A3B5Y650	Y	P01543	Y
	NCYNLCR	20.66	998.406	500.211	2	A0A3B5Y650	N	P01543	N
3	P10846
	LPIVIDASGDGAYVCK	38.28	1676.84	839.43	2	W5D003	Y	N.I.
	EHGVQEGQAGTGAFPSCR	21.4	1886.83	944.424	2	W5D003	Y	N.I.
	EHGVQEGQAGTGAFPSCR	20.4	1757.79	879.903	2	W5D003	Y	N.I.
	LPIVIDASGDGAYVCKG	38	1733.87	867.941	2	W5D003	Y	N.I.
	LQCNGSQVPEAVLR	29.79	1569.79	785.905	2	W5D003	N	P10846	N
	PIVIDASGDGAYVCK	32.98	1563.76	782.888	2	W5D003	Y	N.I.
	GVQEGQAGTGAFPSCR	24.51	1620.73	811.374	2	W5D003	Y	N.I.
	LTAASITAVCK	27.99	1133.61	567.813	2	W5D003	N	N.I.
	IVIDASGDGAYVCK	30.71	1466.71	734.362	2	W5D003	Y	N.I.
	CCQQLADISEWCR	36.27	1724.71	863.361	2	W5D003	N	N.I.
	ECCQQLADISEWCR	37.05	1853.75	927.883	2	W5D003	Y	N.I.
	EHGVQEGQAGTGAFPSC	25.86	1730.73	866.374	2	W5D003	Y	N.I.
	EHGVQEGQAGTGAFPS	25.31	1570.7	786.358	2	W5D003	Y	N.I.
	VPALPGCRPVLK	26.88	1305.76	653.888	2	W5D003	N	N.I.
	LPIVIDASGDGAYVC	46.71	1548.75	775.383	2	W5D003	Y	N.I.
	KLPIVIDASGDGAYVCK	33.84	1804.94	602.654	3	W5D003	Y	N.I.
	CGALYSMLDSMYK	57.67	1537.66	769.841	2	W5D003	N	N.I.
	EHGVQEGQAGTGAFPSCR	25.73	1868.82	935.42	2	W5D003	Y	N.I.
	SGPWMCYPGYAFK	41.05	1562.67	782.342	2	W5D003	N	P10846	N
	TAASITAVCK	21.19	1020.53	511.271	2	W5D003	N	N.I.
	QCNGSQVPEAVLR	35.47	1439.68	720.85	2	W5D003	N	P10846	N
	GQAGTGAFPSCR	21.54	1207.54	604.778	2	W5D003	N	N.I.
	VPALPGCRPVL	34.63	1177.66	589.84	2	W5D003	N	P10846	N
	QQLADISEWCR	35.4	1404.65	703.33	2	W5D003	N	N.I.
	GSQVPEAVLR	26.75	1054.58	528.296	2	W5D003	N	P10846	N
	GALYSMLDSMYK	43.3	1377.63	689.823	2	W5D003	N	N.I.
	SGPWMCYPGYAFK	37.81	1578.66	790.339	2	W5D003	N	P10846	N
	QCNGSQVPEAVLR	27.59	1456.71	729.362	2	W5D003	N	P10846	N
	CQQLADISEWCR	35.87	1564.68	783.346	2	W5D003	N	N.I.
	QQLADISEWCR	45.31	1387.62	694.817	2	W5D003	N	N.I.
	QAGTGAFPSCR	21.4	1150.52	576.267	2	W5D003	N	N.I.
4	P16850
	EYVAQQTCGISISGSAVSTEPGNTPR	32.98	2708.27	1355.14	2	A0A3B6TFZ6	Y	P16850	Y
	YVAQQTCGISISGSAVSTEPGNTPR	31.79	2579.23	860.752	3	A0A3B6TFZ6	Y	P16850	Y
	TGPYCYAGMGLPINPLEGCR	45.14	2225.01	1113.51	2	A0A3B6TFZ6	Y	P16850	Y
	TCGISISGSAVSTEPGNTPR	29.76	1989.94	995.98	2	A0A3B6TFZ6	Y	P16850	Y
	VLVTPGHCNVMTVHNAPYCLGLDI	41.46	2679.3	894.108	3	A0A3B6TFZ6	Y	N.I.
	GISISGSAVSTEPGNTPR	28.63	1728.86	865.441	2	A0A3B6TFZ6	Y	P16850	Y
	QTCGISISGSAVSTEPGNTPR	29.53	2118	1060.01	2	A0A3B6TFZ6	Y	P16850	Y
	TGPYCYAGMGLPINPLEGCR	41.49	2241	1121.51	2	A0A3B6TFZ6	Y	P16850	Y
	SISGSAVSTEPGNTPR	21.87	1558.76	780.387	2	A0A3B6TFZ6	Y	P16850	Y
	VLVTPGHCNVMTVHNAPYCLGLDI	39.25	2695.29	899.438	3	A0A3B6TFZ6	Y	N.I.
	ISISGSAVSTEPGNTPR	27.71	1671.84	836.929	2	A0A3B6TFZ6	Y	P16850	Y
	QTCGISISGSAVSTEPGNTPR	36.51	2100.97	1051.5	2	A0A3B6TFZ6	Y	P16850	Y
	TVHNAPYCLGLDI	40.75	1471.71	736.865	2	A0A3B6TFZ6	Y	P16850	Y
	EYVAQQTCGISISGSAVSTEPGNTPRD	33.28	2823.3	942.111	3	A0A3B6TFZ6	Y	P16850	Y
	GLPINPLEGCR	36.04	1224.63	613.322	2	A0A3B6TFZ6	Y	P16850	Y
	VAQQTCGISISGSAVSTEPGNTPR	30.14	2416.17	806.396	3	A0A3B6TFZ6	Y	P16850	Y
	VLVTPGHCNVMTVH	26.89	1562.77	521.931	3	A0A3B6TFZ6	N	N.I.
	VLVTPGHCNV	24.89	1094.55	548.285	2	A0A3B6TFZ6	N	N.I.
	ISGSAVSTEPGNTPR	20.31	1471.73	736.871	2	A0A3B6TFZ6	Y	P16850	Y
	ELYDASQHCR	24.57	1259.54	630.775	2	A0A3B6TFZ6	N	P16850	N
	VLVTPGHCNVMTVHNAPY	30.07	2007.97	670.33	3	A0A3B6TFZ6	Y	N.I.
	VLVTPGHCNVM	29.02	1225.59	613.805	2	A0A3B6TFZ6	N	N.I.
	VLVTPGHCN	20.39	995.486	498.75	2	A0A3B6TFZ6	N	N.I.
	DLPGCPR	21.57	813.38	407.697	2	A0A3B6TFZ6	N	P16850	N
5	P20858
	IPSAVGYQPTLATDLGGLQER	41.32	2185.14	1093.58	2	A0A3B5Y5K9	N	N.I.
	ITDEFTGAGSIGQVCQVIGAVVDVR	51.75	2590.31	864.444	3	A0A3B5Y5K9	Y	N.I.
	QISELGIYPAVDPLDSTSR	54.46	2043.02	1022.52	2	A0A3B5Y5K9	N	N.I.
	EGVQSFQGVLDGK	35.11	1362.68	682.346	2	A0A3B5Y5K9	N	N.I.
	FDEGLPPILTALEVLDNSIR	65.44	2211.18	738.068	3	A0A3B5Y5K9	N	N.I.
	QISELGIYPAVDPLDSTSR	44.27	2060.04	1031.03	2	A0A3B5Y5K9	N	N.I.
	FTQANSEVSALLGR	37.4	1491.77	746.892	2	A0A3B5Y5K9	N	N.I.
	EAPAFVEQATEQQILVTGIK	43.26	2171.15	724.724	3	A0A3B5Y5K9	N	N.I.
	DAEGQDVLLFIDNIFR	63.52	1863.94	932.977	2	A0A3B5Y5K9	N	N.I.
	VGLTGLTVAEHFR	34.59	1398.76	467.261	3	A0A3B5Y5K9	N	N.I.
	VLNTGSPITVPVGR	33.69	1408.8	705.41	2	A0A3B5Y5K9	N	N.I.
	YDDISEHAFYMVGGIDEVIAK	46.03	2371.1	791.375	3	A0A3B5Y5K9	Y	N.I.
	KGSITSVQAIYVPADDLTDPAPATTFAHLDATTVLSR	43.95	3841.97	961.497	4	A0A3B5Y5K9	N	N.I.
	TVLIMELINNVAK	51.73	1456.83	729.424	2	A0A3B5Y5K9	N	N.I.
	IGLFGGAGVGK	34.91	974.555	488.284	2	A0A3B5Y5K9	N	P20858	N
	LVLEVAQHLGENVVR	36.58	1674.94	559.321	3	A0A3B5Y5K9	N	N.I.
	AEGQDVLLFIDNIFR	59.13	1748.91	875.463	2	A0A3B5Y5K9	N	N.I.
	AHGGFSVFAGVGER	31.7	1389.68	464.234	3	A0A3B5Y5K9	N	N.I.
	VVDLLAPYQR	37.56	1172.66	587.335	2	A0A3B5Y5K9	N	N.I.
	GVQSFQGVLDGK	33.21	1233.64	617.825	2	A0A3B5Y5K9	N	N.I.
	IINVIGEPIDHK	30.21	1346.76	449.926	3	A0A3B5Y5K9	N	N.I.
	GSITSVQAIYVPADDLTDPAPATTFAHLDATTVLSR	47.55	3713.88	1238.97	3	A0A3B5Y5K9	N	N.I.
6	P30523
	VLDADVTDSVIGEGCVIK	39.79	1888.95	945.48	2	A0A3B6SD73	N	P30523	N
	NEGFVEVLAAQQSPDNPDWFQGTADAVR	47.66	3060.42	1021.15	3	A0A3B6SD73	N	P30523	N
	LIDIPVSNCLNSNISK	38.41	1785.93	893.973	2	A0A3B6SD73	N	P30523	N
	HADLNPHVDDSVLGIILGGGAGTR	43.47	2383.22	596.813	4	A0A3B6SD73	Y	P30523	Y
	IYVLTQFNSASLNR	39.44	1624.86	813.436	2	A0A3B6SD73	N	N.I.
	SAPIYTQPR	21.25	1031.54	516.778	2	A0A3B6SD73	N	P30523	N
	AYGSNIGGYK	22.1	1028.49	515.254	2	A0A3B6SD73	N	P30523	N
	SCISEGAIIEDTLLMGADYYETEADKK	51.48	3021.38	1008.13	3	A0A3B6SD73	N	P30523	N
7	P41378
	GIDVQQVSLVINYDLPTQPENYLHR	45.87	2910.49	971.17	3	A0A0C4BKH5	N	N.I.
	TATFCSGILQQLDYGLVECQALVLAPTR	55.14	3123.57	1042.2	3	A0A0C4BKH5	N	P41378	N
	GLDVIQQAQSGTGK	28.72	1400.73	701.371	2	A0A0C4BKH5	N	P41378	N
	ILASGVHVVVGTPGR	28.37	1460.85	487.956	3	A0A0C4BKH5	N	P41378	N
	LDTLCDLYETLAITQSVIFVNTR	63.5	2684.37	895.8	3	A0A0C4BKH5	N	P41378	N
	GFKDQIYDIFQLLPGK	50.44	1881	628.008	3	A0A0C4BKH5	Y	P41378	Y
	GIYAYGFEKPSAIQQR	30.67	1826.93	609.985	3	A0A0C4BKH5	N	P41378	N
	QFYVNVEKEEWK	40.39	1580.75	791.384	2	A0A0C4BKH5	N	P41378	N
	RDELTLEGIK	28.44	1172.64	587.328	2	A0A0C4BKH5	N	P41378	N
	FYNVVIEELPANVADLL	62.11	1918.01	960.013	2	A0A0C4BKH5	N	P41378	N
	DELTLEGIK	35.05	1016.54	509.277	2	A0A0C4BKH5	N	P41378	N
8	P52589
	KLAPILDEAAATLQSEEDVVIAK	47.79	2423.32	808.78	3	Q7FYS2	N	P52589	N
	FLIGDIEASQGAFQYFGLK	52.63	2103.07	702.031	3	Q7FYS2	N	N.I.
	APEDATYLEDGK	25.8	1307.59	654.802	2	Q7FYS2	N	P52589	N
	LAPILDEAAATLQSEEDVVIAK	52.55	2295.22	766.082	3	Q7FYS2	N	P52589	N
	NVLIEFYAPWCGHCK	42.02	1892.87	947.442	2	Q7FYS2	N	P52589	N
	EDQAPLILIQDSDSK	38.98	1670.84	836.426	2	Q7FYS2	N	P52589	N
	IDATANDVPGEFDVQGYPTLYFVTPSGK	49.18	3000.44	1001.15	3	Q7FYS2	Y	P52589	Y
	EQVEAGQIVAWLK	43.53	1469.79	735.902	2	Q7FYS2	N	P52589	N
	TADEIVDYIKK	30.15	1293.68	647.849	2	Q7FYS2	N	P52589	N
	HPFILVEFYAPWCGHCK	43	2160.01	721.01	3	Q7FYS2	N	P52589	N
	SEPIPEANNEPVK	24.1	1422.7	712.357	2	Q7FYS2	N	P52589	N
	TADEIVDYIK	36.07	1165.59	583.801	2	Q7FYS2	N	P52589	N
	EDQAPLILIQDSDSKK	33.37	1798.93	600.652	3	Q7FYS2	N	P52589	N
	KSEPIPEANNEPVK	19.49	1550.79	517.939	3	Q7FYS2	N	P52589	N
	LFKPFDELVVDSK	39.44	1535.82	512.948	3	Q7FYS2	N	P52589	N
	AAEPAATEPLKDEL	31.82	1453.73	727.873	2	Q7FYS2	N	P52589	N
	YEVQGFPTLK	35.76	1180.61	591.314	2	Q7FYS2	N	P52589	N
	VVVADNIHDVVFK	32.87	1453.79	485.605	3	Q7FYS2	Y	P52589	Y
	SAYYGAVEEFSGK	33.16	1406.64	704.325	2	Q7FYS2	N	P52589	N
	AEEAAAAPEAVLTLHADNFDDAIAK	39.96	2552.24	851.756	3	Q7FYS2	N	P52589	N
	QVEAGQIVAWLK	53.15	1323.72	662.867	2	Q7FYS2	N	P52589	N
	EAEGIVEYLKK	30.21	1277.69	639.851	2	Q7FYS2	N	P52589	N
	AYYGAVEEFSGK	32.14	1319.6	660.81	2	Q7FYS2	N	P52589	N
	HDPAIVLAK	21.92	962.555	482.285	2	Q7FYS2	N	P52589	N
	DFDVSALEK	36.48	1022.49	512.253	2	Q7FYS2	N	P52589	N
	EIKAPEDATYLEDGK	27.71	1677.81	839.913	2	Q7FYS2	N	P52589	N
	QVEAGQIVAWLK	42.51	1340.75	671.381	2	Q7FYS2	N	P52589	N
	NVLIEFYAPWCGH	49.71	1604.74	803.38	2	Q7FYS2	N	P52589	N
	GDAAVERPLVR	19.75	1181.65	591.833	2	Q7FYS2	N	P52589	N
	APILDEAAATLQSEEDVVIAK	48.06	2182.14	728.388	3	Q7FYS2	N	P52589	N
	AAEPAATEPLKD	22.23	1211.6	606.809	2	Q7FYS2	N	P52589	N
	VVTFDKNPDNHPYLLK	28.16	1898.99	634.004	3	Q7FYS2	N	P52589	N
	SLAPEYEK	21.32	935.46	468.737	2	Q7FYS2	N	P52589	N
	SDYDFGHTVHANHLPR	23.37	1864.86	622.627	3	Q7FYS2	N	P52589	N
	AAEPAATEPLK	21.11	1096.58	549.295	2	Q7FYS2	N	P52589	N
	GDAAVERPLV	27.42	1025.55	513.782	2	Q7FYS2	N	P52589	N
	AEGIVEYLK	34.37	1020.55	511.282	2	Q7FYS2	N	P52589	N
	FIDASSTPK	21.7	964.486	483.25	2	Q7FYS2	N	P52589	N
9	P55313
	GFFEVTHDVSQLTCADFLR	46.18	2241.05	748.025	3	A0A3B6U183	Y	P55313	Y
	LFIQTIDADHEDKFDFDPLDVTK	44.64	2721.32	681.337	4	A0A3B6U183	Y	N.I.
	VTHEIQGIWVSYWSQCDTSLGQK	42.29	2721.29	908.105	3	A0A3B6U183	Y	N.I.
	GPILLEDYHLIEK	38.35	1538.83	513.952	3	A0A3B6U183	N	P55313	N
10	P69326
	GKTITLEVESSDTIDNVK	30.21	1890.98	946.498	2	W5FEU1	Y	P69326	Y
	TITLEVESSDTIDNVK	35.57	1762.88	882.45	2	W5FEU1	Y	P69326	Y
	EIEIDIEPTDTIDR	39.53	1657.8	829.91	2	W5FEU1	Y	N.I.
	ESTLHLVLR	29.18	1066.61	534.314	2	W5FEU1	Y	P69326	Y
	TLADYNIQK	25.76	1064.55	533.283	2	W5FEU1	Y	P69326	Y
	GKTITLEVESSDTIDNVK	30.49	1948	975.007	2	W5FEU1	Y	P69326	Y
	DYNIEGGSVLHLVLALR	49.77	1868.02	623.679	3	W5FEU1	Y	N.I.
11	P80602
	INTEILGVSVDSVFSHLAWVQTER	52.51	2699.39	900.806	3	A0A0C4BJ55	Y	P80602	Y
	APDFAAEAVFDQEFINVK	48.1	2009.97	670.999	3	A0A0C4BJ55	Y	P80602	Y
	SFGVLIPDQGIALR	44.4	1484.84	743.426	2	A0A0C4BJ55	Y	P80602	Y
	TLQALQYVQENPDEVCPAGWKPGEK	37.08	2856.38	953.135	3	A0A0C4BJ55	Y	N.I.
	AAAEYDLPLVGNK	36.15	1359.7	680.859	2	A0A0C4BJ55	Y	P80602	Y
12	P93693
	VSSVFHQAFVEVNEQGTEAAASTAIK	37.81	2719.35	907.457	3	A0A3B6MWJ8	N	P93693	N
	SAASNAAFSPVSLHSALSLLAAGAGSATR	47.54	2684.39	895.805	3	A0A3B6MWJ8	Y	P93693	Y
	YKAETQSVDFQTK	21.36	1543.75	772.884	2	A0A3B6MWJ8	N	P93693	N
	EDISGVVLFMGHVVNPLLSS	58.5	2112.09	1057.05	2	A0A3B6MWJ8	N	P93693	N
	QFSMYILLPEAPGGLSSLAEK	51.75	2250.16	1126.09	2	A0A3B6MWJ8	Y	P93693	Y
	AAEVTTQVNSWVEK	32.04	1560.78	781.397	2	A0A3B6MWJ8	N	P93693	N
	ISFGIEASDLLK	44.23	1291.7	646.859	2	A0A3B6MWJ8	N	N.I.
	NILPSGSVDNTTK	26.59	1344.69	673.352	2	A0A3B6MWJ8	Y	P93693	Y
	GAWTDQFDSYGTK	35.23	1474.64	738.326	2	A0A3B6MWJ8	Y	P93693	Y
	ILLPEAPGGLSSLAEK	41.55	1593.9	797.957	2	A0A3B6MWJ8	N	P93693	N
	SALSLLAAGAGSATR	37.54	1344.74	673.376	2	A0A3B6MWJ8	N	P93693	N
	AEVTTQVNSWVEK	31.4	1489.74	745.879	2	A0A3B6MWJ8	N	P93693	N
	AETQSVDFQTK	22.53	1252.59	627.304	2	A0A3B6MWJ8	N	P93693	N
	VEVNEQGTEAAASTAIK	26.53	1716.85	859.435	2	A0A3B6MWJ8	N	P93693	N
	LSAEPDFLER	34.86	1175.58	588.799	2	A0A3B6MWJ8	N	P93693	N
	YILLPEAPGGLSSLAEK	44.5	1756.96	879.489	2	A0A3B6MWJ8	N	P93693	N
	SAASNAAFSPVSLHSALSLLAAGAGSAT	51.68	2528.29	843.771	3	A0A3B6MWJ8	Y	P93693	Y
	ISGVVLFMGHVVNPLLSS	52.45	1868.02	935.02	2	A0A3B6MWJ8	N	P93693	N
	QFSMYILLPEAPGGLSSLAEK	61.67	2233.13	1117.57	2	A0A3B6MWJ8	Y	P93693	Y
	IKNILPSGSVDNTTK	24.89	1585.87	793.942	2	A0A3B6MWJ8	Y	P93693	Y
	LVLANALYFK	41.63	1150.67	576.345	2	A0A3B6MWJ8	N	P93693	Y
	QYISSSDGLK	34.08	1079.51	540.764	2	A0A3B6MWJ8	N	P93693	N
	DISGVVLFMGHVVNPLLSS	60.93	1983.05	992.533	2	A0A3B6MWJ8	N	P93693	N
	GTGEVEGLHALAEQVVQFVLADASSAGGPR	59.81	2964.49	989.173	3	A0A3B6MWJ8	Y	N.I.
	FGIEASDLLK	39.97	1091.59	546.801	2	A0A3B6MWJ8	N	N.I.
	DQLVATLGTGEVEGLHALAEQVVQFVLADASSAGGPR	66.77	3704.9	927.231	4	A0A3B6MWJ8	Y	N.I.
	SFGIEASDLLK	40.46	1178.62	590.317	2	A0A3B6MWJ8	N	N.I.
	AFVEVNEQGTEAAASTAIK	32.6	1934.96	968.487	2	A0A3B6MWJ8	N	P93693	N
13	Q03968
	DKTGSVLQQAGETVVNAVVGAK	45.18	2170.16	1086.09	2	A0A3B5Z2Q5	N	Q03968	N
	TGSVLQQAGETVVNAVVGAK	46.61	1927.04	643.354	3	A0A3B5Z2Q5	N	Q03968	N
	DAVANTLGMGGDNATK	30.03	1533.71	767.863	2	A0A3B5Z2Q5	Y	N.I.
	DAVANTLGMGGDNATK	24.35	1549.7	775.86	2	A0A3B5Z2Q5	Y	N.I.
	DQTGSYLGEK	22.86	1096.5	549.259	2	A0A3B5Z2Q5	Y	N.I.
	DKTGSVLQQAGETVVN	32.49	1644.83	823.425	2	A0A3B5Z2Q5	N	Q03968	N
	KTGSVLQQAGETVVNAVVGAK	40.99	2055.13	686.053	3	A0A3B5Z2Q5	N	Q03968	N
14	Q43723
	CEVLHILMDGR	36.54	1341.65	448.225	3	A0A3B6ITU0	N	N.I.
	EFIAGIVGR	35.32	960.539	481.277	2	A0A3B6ITU0	N	Q43723	N
	EECNLETVFGR	36.17	1352.6	677.309	2	A0A3B6ITU0	N	N.I.
	QTCGYYLSAER	35.43	1329.57	665.791	2	A0A3B6ITU0	N	Q43723	N
	IPYESLNACR	27.36	1221.58	611.798	2	A0A3B6ITU0	Y	N.I.
	EIPYESLNACR	30.65	1350.62	676.32	2	A0A3B6ITU0	Y	N.I.
	QTCGYYLSAER	26.65	1346.59	674.304	2	A0A3B6ITU0	N	Q43723	N
	EFIAGIVGR	47.84	942.529	472.271	2	A0A3B6ITU0	N	Q43723	N
15	P12862
	EVAAFAQFGSDLDAATQALLNR	55.48	2307.15	770.058	3	A0A3B6RD12	Y	N.I.
	GIALNLENENVGIVVFGSDTAIK	48.56	2372.26	1187.14	2	A0A3B6RD12	Y	P12826	Y
	VAAFAQFGSDLDAATQALLNR	53.3	2178.11	727.043	3	A0A3B6RD12	Y	N.I.
	AAELTTLLESR	37.69	1202.65	602.333	2	A0A3B6RD12	Y	P12826	Y
	TAIAIDTILNQK	39.05	1299.74	650.878	2	A0A3B6RD12	Y	P12826	Y
	VVDALGVPIDGK	34.83	1181.67	591.841	2	A0A3B6RD12	Y	P12826	Y
	TGSIVDVPAGK	25.86	1042.57	522.29	2	A0A3B6RD12	Y	P12826	Y
	AILSTINPELQK	34.01	1325.76	663.886	2	A0A3B6RD12	Y	P12826	Y
	AVDSLVPIGR	33.68	1025.59	513.801	2	A0A3B6RD12	Y	P12826	Y
	VVSVGDGIAR	24.8	971.54	486.777	2	A0A3B6RD12	Y	P12826	Y
